# Supplementary material for: Extremophiles as a Model of a Natural Ecosystem: Transcriptional Coordination of Genes Reveals Distinct Selective Responses of Plants Under Climate Change Scenarios
Source: Front Plant Sci. 2018 Sep 19;9:1376. doi: 10.3389/fpls.2018.01376 (PMC6156123; doi:10.3389/fpls.2018.01376)
Supplement: Supplementary file 6 [file Data_Sheet_1.ZIP]

Archive with 1 entries (1 files):
- Supplementary Material_Frontiers_TABLE6.csv
