# Supplementary material for: Extremophiles as a Model of a Natural Ecosystem: Transcriptional Coordination of Genes Reveals Distinct Selective Responses of Plants Under Climate Change Scenarios
Source: Front Plant Sci. 2018 Sep 19;9:1376. doi: 10.3389/fpls.2018.01376 (PMC6156123; doi:10.3389/fpls.2018.01376)
Supplement: Supplementary file 6 [file Data_Sheet_1.ZIP › Supplementary Material_Frontiers_TABLE6.csv]

Rmangle contig ID	ANNOTATION							RELATIVE EXPRESSION LEVEL*					PROCESSED EXPRESSION DATA**: S T E M						PROCESSED EXPRESSION DATA**: F L O W E R						PROCESSED EXPRESSION DATA**: L E A F						PROCESSED EXPRESSION DATA**: M E R I S T E M						PROCESSED EXPRESSION DATA**: R O O T
	Description	Biological Process (BP)		Molecular Function (MF)		Cellular Component (CC)		STEM	LEAF	FLOWER	MERISTEM	ROOT	Subtropical samples			Equatorial samples			Subtropical samples			Equatorial samples			Subtropical samples			Equatorial samples			Subtropical samples			Equatorial samples			Subtropical samples			Equatorial samples
		GOterm ID BP	GOterm name BP	GOterm ID MF	GOterm name MF	GOterm ID CC	GOterm name CC						Stem2_St: EMvalue	Stem3_St: EMvalue	Stem4_St: EMvalue	Stem1_Eq: EMvalue	Stem4_Eq: EMvalue	Stem5_Eq: EMvalue	Flower2_St: EMvalue	Flower3_St: EMvalue	Flower4_St: EMvalue	Flower1_Eq: EMvalue	Flower4_Eq: EMvalue	Flower5_Eq: EMvalue	Leaf2_St: EMvalue	Leaf3_St: EMvalue	Leaf4_St: EMvalue	Leaf1_Eq: EMvalue	Leaf4_Eq: EMvalue	Leaf5_Eq: EMvalue	Meristem2_St: EMvalue	Meristem3_St: EMvalue	Meristem4_St: EMvalue	Meristem1_Eq: EMvalue	Meristem4_Eq: EMvalue	Meristem5_Eq: EMvalue	Root2_St: EMvalue	Root3_St: EMvalue	Root4_St: EMvalue	Root1_Eq: EMvalue	Root4_Eq: EMvalue	Root5_Eq: EMvalue
MNG_thybas_CTG:108793	NHL repeat-containing protein 2 (2711)	GO:0000023; GO:0008152; GO:0009773; GO:0009902; GO:0010027; GO:0016117; GO:0019252; GO:0019288; GO:0034660	maltose metabolic process; metabolic process; photosynthetic electron transport in photosystem I; chloroplast relocation; thylakoid membrane organization; carotenoid biosynthetic process; starch biosynthetic process; isopentenyl diphosphate biosynthetic process, methylerythritol 4-phosphate pathway; ncRNA metabolic process	GO:0016787	hydrolase activity	GO:0009507; GO:0009534; GO:0009570	chloroplast; chloroplast thylakoid; chloroplast stroma	UE in St	UE in St	nsd	nsd	UE in St	0	31,8924466	0	0	0	0	0	0	0	0	0	0	0	15,86189512	0	0	0	0	0	0	0	0	0	0	23,52669763	0	0	0	0	38,51020218
MNG_thybas_CTG:101457	protein ECERIFERUM 3 (75702) PFAM: WAX2 C-terminal domain(PF12076.5:Wax2_C)	GO:0000038; GO:0006633; GO:0006723; GO:0010025; GO:0042335; GO:0043447; GO:0048235; GO:0055114	very long-chain fatty acid metabolic process; fatty acid biosynthetic process; cuticle hydrocarbon biosynthetic process; wax biosynthetic process; cuticle development; alkane biosynthetic process; pollen sperm cell differentiation; oxidation-reduction process	GO:0005506; GO:0016491	iron ion binding; oxidoreductase activity	GO:0005886; GO:0016020; GO:0016021	plasma membrane; membrane; integral component of membrane	UE in St	nsd	higher in St	nsd	UE in St	0	11,41009026	0	0	0	0	58,03869243	48,57179279	42,33593353	76,61801583	53,28638926	67,82599831	40,73028479	40,23961593	31,97952991	37,03859709	55,26067147	88,38433728	34,8399262	38,09878062	25,18335999	36,34343113	38,15953245	50,6633044	83,87109375	53,2404249	62,23574358	84,72602198	67,62333632	60,2394224
MNG_thybas_CTG:82436	protein EIN4 (75702) PFAM: Response regulator receiver domain(PF00072.21:Response_reg)	GO:0000160; GO:0007165; GO:0009873; GO:0010105; GO:0018106; GO:0023014; GO:0050896; GO:0035195	phosphorelay signal transduction system; signal transduction; ethylene-activated signaling pathway; negative regulation of ethylene-activated signaling pathway; peptidyl-histidine phosphorylation; signal transduction by protein phosphorylation; response to stimulus; gene silencing by miRNA	GO:0000155; GO:0004673; GO:0038199; GO:0051740	phosphorelay sensor kinase activity; protein histidine kinase activity; ethylene receptor activity; ethylene binding	GO:0005789; GO:0016020; GO:0016021; GO:0035068	endoplasmic reticulum membrane; membrane; integral component of membrane; micro-ribonucleoprotein complex	UE in St	UE in St	UE in St	nsd	UE in St	0	0	16,91042025	0	0	0	0,428593421	0	1,22303808	4,732289213	1,57054621	5,015554085	0	2,180425701	0	4,158106654	0	2,616869594	0	1,133671033	0,0314792	0	0	5,822127276	0	0	2,194628853	0,700820182	2,670254819	0
MNG_thybas_CTG:91314	probable serine/threonine-protein phosphatase 2A regulatory subunit B'' subunit TON2 (75702) PFAM: EF-hand domain pair(PF13499.3:EF-hand_7)	GO:0000226; GO:0000913; GO:0007155; GO:0009826; GO:0010090; GO:0030865; GO:0045010; GO:0048765; GO:0050790; GO:0071555; GO:0006396	microtubule cytoskeleton organization; preprophase band assembly; cell adhesion; unidimensional cell growth; trichome morphogenesis; cortical cytoskeleton organization; actin nucleation; root hair cell differentiation; regulation of catalytic activity; cell wall organization; RNA processing	GO:0005509; GO:0030359	calcium ion binding; protein phosphatase type 2B regulator activity	GO:0005634; GO:0005819; GO:0009524; GO:0005730	nucleus; spindle; phragmoplast; nucleolus	nsd	UE in St	UE in St	nsd	UE in St	0	0	16,19533279	17,01535345	55,88330659	0	115,1844819	60,18678672	71,50068774	46,1961566	66,37427434	83,89005054	76,5729354	62,69893646	41,3068928	34,94207272	45,59005396	136,9090715	49,63496335	41,81573483	51,15369997	34,76328195	50,8793766	84,71568932	189,9937022	74,76314986	100,4506738	69,03601791	102,3019703	102,4070181
MNG_thybas_CTG:68062	allantoinase (75702) peptidase: hypothetical protein (MER413227:M38.UNW) PFAM: Amidohydrolase family(PF01979.17:Amidohydro_1)	GO:0000256	allantoin catabolic process	GO:0004038; GO:0008270; GO:0016787; GO:0016810; GO:0050897	allantoinase activity; zinc ion binding; hydrolase activity; hydrolase activity, acting on carbon-nitrogen (but not peptide) bonds; cobalt ion binding	GO:0016020; GO:0016021	membrane; integral component of membrane	UE in St	nsd	UE in St	UE in St	UE in St	0	0	24,1252133	0	0	0	693,089136	5254,412072	7102,962992	2623,32199	1294,588153	1930,086951	25,7008097	84,73714472	51,9667361	290,4035664	122,6510603	20,16376008	14,00755937	87,46922487	65,20916276	277,7744242	92,67315023	53,6947972	778,1868176	914,0361458	103,1366375	2537,115498	1536,853023	2509,832506
MNG_thybas_CTG:100905	PFAM: Dcp1-like decapping family(PF06058.10:DCP1)	GO:0000278; GO:0000290; GO:0006396; GO:0031087; GO:0043085	mitotic cell cycle; deadenylation-dependent decapping of nuclear-transcribed mRNA; RNA processing; deadenylation-independent decapping of nuclear-transcribed mRNA; positive regulation of catalytic activity	GO:0008047; GO:0042803	enzyme activator activity; protein homodimerization activity	NA	NA	UE in St	nsd	UE in St	UE in St	nsd	0	8,770611348	0	0	0	0	0	0	0	0	7,002018519	0	0	0	0	0	0,704573561	0	0	12,26594888	5,044541797	0	0	0	3,782757494	0	0	3,138000814	0	0
MNG_thybas_CTG:75096	nuclear poly(A) polymerase 1 (75702) PFAM: Poly(A) polymerase central domain(PF04928.14:PAP_central)	GO:0000278; GO:0006396; GO:0031123; GO:0043631	mitotic cell cycle; RNA processing; RNA 3'-end processing; RNA polyadenylation	GO:0003723; GO:0004652; GO:0016779	RNA binding; polynucleotide adenylyltransferase activity; nucleotidyltransferase activity	GO:0005634	nucleus	UE in St	UE in St	UE in St	nsd	UE in St	15,50109859	46,16071544	8,109651102	0	0	0	8,777236102	27,17908579	13,59453866	16,9010329	6,515897073	9,040491616	14,8747	13,42880206	1,932096599	15,08099859	11,85341403	2,495557758	6,013466714	0	3,934899998	4,740447538	0	6,64436779	0	0	0	0	1,733931701	0
MNG_thybas_CTG:84528	SART-1 family protein DOT2 (75702) PFAM: SART-1 family(PF03343.10:SART-1)	GO:0000398	mRNA splicing, via spliceosome	NA	NA	NA	NA	nsd	UE in St	UE in St	UE in St	nsd	1,599944187	53,55125639	56,43198594	11,30372036	0	0	0	8,352236543	0	0	7,347912624	5,283288289	6,500553452	3,228527325	7,355291879	5,75146517	0	16,23845569	5,116219299	0	1,621178799	0	0	0	4,133646764	0	4,247316536	2,217520575	5,461884857	4,801942528
MNG_thybas_CTG:37534	V-type proton ATPase subunit C (102107) PFAM: V-ATPase subunit C(PF03223.12:V-ATPase_C)	GO:0000902; GO:0006007; GO:0006511; GO:0006816; GO:0007030; GO:0007033; GO:0009651; GO:0009809; GO:0009826; GO:0009853; GO:0009932; GO:0015991; GO:0016049; GO:0016051; GO:0030243; GO:0043255; GO:0048193; GO:0048765; GO:0051788; GO:0080129	cell morphogenesis; glucose catabolic process; ubiquitin-dependent protein catabolic process; calcium ion transport; Golgi organization; vacuole organization; response to salt stress; lignin biosynthetic process; unidimensional cell growth; photorespiration; cell tip growth; ATP hydrolysis coupled proton transport; cell growth; carbohydrate biosynthetic process; cellulose metabolic process; regul…	GO:0015078; GO:0046961	hydrogen ion transmembrane transporter activity; proton-transporting ATPase activity, rotational mechanism	GO:0000221; GO:0000325; GO:0005794; GO:0005886; GO:0009507; GO:0033180	vacuolar proton-transporting V-type ATPase, V1 domain; plant-type vacuole; Golgi apparatus; plasma membrane; chloroplast; proton-transporting V-type ATPase, V1 domain	UE in St	UE in St	UE in St	nsd	nsd	0,017485729	0	23,24233995	0	0	0	0	0	0	0	0	0	0	0	0	0	0	0	0	0	0	0	0	0	0	0	0	0	0	0
MNG_thybas_CTG:50380	UNKNOWN ANNOTATION	NA	NA	NA	NA	NA	NA	UE in St	UE in St	nsd	nsd	UE in St	0	14,07219327	2,684574158	0	0	0	11,04520962	5,047242816	15,99357489	19,7742085	32,06531845	9,816920808	3,071063473	2,807415065	9,32736289	13,27099922	54,72187992	22,52934087	2,863555578	2,787715655	4,721879997	3,160298359	9,085602964	8,463263472	44,06655732	33,98324994	10,91855151	14,6440038	39,57699106	45,04187669
MNG_thybas_CTG:58134	cationic amino acid transporter 2, vacuolar-like (75702) PFAM: Amino acid permease(PF13520.3:AA_permease_2)	GO:0003333	amino acid transmembrane transport	GO:0015171	amino acid transmembrane transporter activity	GO:0016020; GO:0016021	membrane; integral component of membrane	nsd	UE in St	UE in St	UE in St	nsd	18,91955858	0	12,84361	0	0	58,27999387	4,28593421	0	4,835704408	4,349199134	3,094349973	5,051251979	0	0	0	1,809999367	0	0	0	0	2,683601798	0	0	0	11,06584941	0	3,515773585	9,926542575	4,69028525	8,932645778
MNG_thybas_CTG:91139	alpha-mannosidase-like (75702) PFAM: Glycosyl hydrolases family 38 N-terminal domain(PF01074.19:Glyco_hydro_38)	GO:0005975; GO:0006013; GO:0008152	carbohydrate metabolic process; mannose metabolic process; metabolic process	GO:0003824; GO:0004553; GO:0004559; GO:0008270; GO:0015923; GO:0016787; GO:0016798; GO:0030246; GO:0046872	catalytic activity; hydrolase activity, hydrolyzing O-glycosyl compounds; alpha-mannosidase activity; zinc ion binding; mannosidase activity; hydrolase activity; hydrolase activity, acting on glycosyl bonds; carbohydrate binding; metal ion binding	NA	NA	nsd	UE in St	higher in St	UE in St	nsd	46,78306745	47,73686142	26,60604746	47,72534344	25,05868216	0	1,473289885	0	0	0	0	2,364985467	4,01600608	0	0	0	0	0	3,660578547	5,03647295	0	3,365717752	0	0	0	27,36784395	6,769501933	0	0	8,829378197
MNG_thybas_CTG:57943	xylose isomerase (75702)	GO:0005975; GO:0006098; GO:0042732	carbohydrate metabolic process; pentose-phosphate shunt; D-xylose metabolic process	GO:0009045; GO:0016853; GO:0046872	xylose isomerase activity; isomerase activity; metal ion binding	GO:0005773; GO:0005774; GO:0005783; GO:0005794	vacuole; vacuolar membrane; endoplasmic reticulum; Golgi apparatus	nsd	UE in St	UE in St	UE in St	nsd	61,82079423	0	0	25,52967161	0	0	215,4664134	103,7113367	242,7260189	227,5667744	231,9360206	125,6208884	75,04147669	92,15807854	83,93294121	77,81599595	183,686472	118,7209613	56,22591377	83,10180368	88,81069295	61,75222993	36,76034959	62,27433711	424,935464	309,4061629	367,8569188	307,6182198	258,8586636	337,4096105
MNG_thybas_CTG:900	beta-xylosidase/alpha-L-arabinofuranosidase 1-like (75702) PFAM: Glycosyl hydrolase family 3 C-terminal domain(PF01915.19:Glyco_hydro_3_C)	GO:0005975; GO:0006396	carbohydrate metabolic process; RNA processing	GO:0004553; GO:0016787	hydrolase activity, hydrolyzing O-glycosyl compounds; hydrolase activity	GO:0005730	nucleolus	UE in St	nsd	nsd	UE in St	UE in St	0	26,26658583	1,95750199	0	0	0	0	0	4,741624556	3,943574344	12,13433917	10,93247999	0,66797667	5,951719938	6,595778044	2,271234727	6,755617087	5,805637841	0,601346671	1,561120767	0,7161518	0	3,161789832	4,883610326	6,838061623	0	0	0	0	0
MNG_thybas_CTG:104512	alpha-galactosidase-like (75702) PFAM: Alpha galactosidase A(PF16499.2:Melibiase_2)	GO:0005975; GO:0008152	carbohydrate metabolic process; metabolic process	GO:0003824; GO:0004553; GO:0004557; GO:0016787; GO:0016798; GO:0052692	catalytic activity; hydrolase activity, hydrolyzing O-glycosyl compounds; alpha-galactosidase activity; hydrolase activity; hydrolase activity, acting on glycosyl bonds; raffinose alpha-galactosidase activity	NA	NA	UE in St	nsd	UE in St	nsd	UE in St	1,285201068	0	0	4,210669043	0	0	19,64386513	40,12452448	26,34235864	45,06942107	13,08788508	30,34320977	15,47750822	15,90868537	24,59758842	16,07335345	6,907583934	12,13118355	7,158888945	14,86781683	9,443759995	11,06104426	10,90272356	16,61091947	699,9299522	772,4166156	221,4063874	335,6091871	609,3642872	484,4970687
MNG_thybas_CTG:77082	beta-galactosidase 9 (75702) PFAM: Glycosyl hydrolases family 35(PF01301.16:Glyco_hydro_35)	GO:0005975; GO:0008152	carbohydrate metabolic process; metabolic process	GO:0004553; GO:0004565; GO:0016787; GO:0016798; GO:0030246; GO:0043022	hydrolase activity, hydrolyzing O-glycosyl compounds; beta-galactosidase activity; hydrolase activity; hydrolase activity, acting on glycosyl bonds; carbohydrate binding; ribosome binding	NA	NA	nsd	UE in St	UE in St	UE in St	nsd	0	18,86096215	30,79270477	15,75348103	0	10,78558328	0	3,167725617	1,881597046	4,428070621	0	0	0	0	0	0,698841454	0	0	0	0	0	0	0	0	0,855827487	0	2,456674089	0	0,86696585	0
MNG_thybas_CTG:34661	alpha-glucan phosphorylase, H isozyme (29730) PFAM: Carbohydrate phosphorylase(PF00343.17:Phosphorylase)	GO:0005975; GO:0009414; GO:0019252	carbohydrate metabolic process; response to water deprivation; starch biosynthetic process	GO:0004645; GO:0008184; GO:0016740; GO:0016757; GO:0030170	phosphorylase activity; glycogen phosphorylase activity; transferase activity; transferase activity, transferring glycosyl groups; pyridoxal phosphate binding	GO:0005829; GO:0009507	cytosol; chloroplast	UE in St	UE in St	UE in St	nsd	nsd	0,043714322	0	10,2828778	0	15,86921166	0	0	0	0	0	0	0	0	0	0	0	0	0	0	0	0	0	0	0	0	0	0	0	0	0
MNG_thybas_CTG:100794	fructose-1,6-bisphosphatase, cytosolic-like (4098) PFAM: Fructose-1-6-bisphosphatase, N-terminal domain(PF00316.17:FBPase)	GO:0005975; GO:0016311	carbohydrate metabolic process; dephosphorylation	GO:0016787; GO:0042132; GO:0042578	hydrolase activity; fructose 1,6-bisphosphate 1-phosphatase activity; phosphoric ester hydrolase activity	NA	NA	nsd	UE in St	nsd	UE in St	UE in St	0	0	4,382407516	0	7,722244117	0	13,39354441	5,279542695	13,17117932	4,506942107	4,674244672	7,139578769	13,03369113	7,486440174	7,994882477	13,97682909	2,763033574	3,466052442	9,067925997	3,716954207	0,78698	3,160298359	1,817120593	15,7803735	15,40489477	16,99162497	9,826696355	17,78200461	2,600897551	21,51407943
MNG_thybas_CTG:66308	alpha,alpha-trehalose-phosphate synthase [UDP-forming] 1-like (75702) PFAM: Glycosyltransferase family 20(PF00982.18:Glyco_transf_20)	GO:0005992	trehalose biosynthetic process	GO:0003824; GO:0003825	catalytic activity; alpha,alpha-trehalose-phosphate synthase (UDP-forming) activity	NA	NA	UE in St	nsd	UE in St	UE in St	UE in St	0	25,30129069	0	0	0	0	0	0	3,170491022	0	0	0	0	0	0	0	0	0	0	0	0	0	4,342918217	0	0	13,21948423	0	0	0	0
MNG_thybas_CTG:65738	probable alpha,alpha-trehalose-phosphate synthase [UDP-forming] 9 (57918) PFAM: Glycosyltransferase family 20(PF00982.18:Glyco_transf_20)	GO:0005992	trehalose biosynthetic process	GO:0003824	catalytic activity	NA	NA	nsd	UE in St	UE in St	UE in St	nsd	4,275260695	10,8294049	0	6,814111101	0	0	122,3277056	14,78271955	44,21753058	5,633677634	44,87274885	5,354684077	69,24148413	45,85444607	50,63425569	16,07335345	8,289100721	27,72841954	35,79444473	26,947918	25,97033999	23,70223769	25,4396883	24,08583324	20,53985969	31,71769994	88,44026719	15,69000407	24,27504381	17,21126354
MNG_thybas_CTG:37131	probable trehalose-phosphate phosphatase J (75702) PFAM: Trehalose-phosphatase(PF02358.13:Trehalose_PPase)	GO:0005992; GO:0016311	trehalose biosynthetic process; dephosphorylation	GO:0003824; GO:0004805; GO:0016787	catalytic activity; trehalose-phosphatase activity; hydrolase activity	NA	NA	nsd	UE in St	UE in St	nsd	UE in St	3,803146017	0	6,28797578	0	0	0	0	0	0	0	0	1,784894692	0	0	0	0	0	0	0	0	0	0	0	0	0	0	0	0	0	0
MNG_thybas_CTG:102820	trehalose-phosphate phosphatase A-like (75702) PFAM: Trehalose-phosphatase(PF02358.13:Trehalose_PPase)	GO:0005992; GO:0016311; GO:0006396	trehalose biosynthetic process; dephosphorylation; RNA processing	GO:0003824; GO:0004805; GO:0016787	catalytic activity; trehalose-phosphatase activity; hydrolase activity	GO:0005730	nucleolus	UE in St	nsd	nsd	UE in St	UE in St	0	4,509738251	0	0	0	0	0	0	0	0	0	0	0	0	0	0	0	0	0	0	0	0	0	0	0	0	0	0	2,687594136	0
MNG_thybas_CTG:85765	6-phosphofructo-2-kinase/fructose-2,6-bisphosphatase (4182) PFAM: 6-phosphofructo-2-kinase(PF01591.15:6PF2K)	GO:0006000; GO:0006003; GO:0008152; GO:0046835	fructose metabolic process; fructose 2,6-bisphosphate metabolic process; metabolic process; carbohydrate phosphorylation	GO:0003824; GO:0003873; GO:0005524; GO:0030246; GO:2001070	catalytic activity; 6-phosphofructo-2-kinase activity; ATP binding; carbohydrate binding; starch binding	NA	NA	UE in St	nsd	UE in St	nsd	UE in St	0	38,43835429	0	0	0	0	184,4737516	163,3384919	76,32698417	212,2882406	189,1292879	275,08797	476,5280399	445,9578831	489,5799533	592,6245418	608,8897086	1009,843044	854,4706667	502,2813143	659,512849	839,7702814	983,7527465	1485,614194	81,97971501	65,95016038	654,7200225	932,551082	696,3556406	159,8668214
MNG_thybas_CTG:85604	2,3-bisphosphoglycerate-independent phosphoglycerate mutase-like (4182) PFAM: Metalloenzyme superfamily(PF01676.15:Metalloenzyme)	GO:0006007; GO:0008152	glucose catabolic process; metabolic process	GO:0003824; GO:0004619; GO:0030145; GO:0046872	catalytic activity; phosphoglycerate mutase activity; manganese ion binding; metal ion binding	GO:0005737	cytoplasm	nsd	UE in St	UE in St	nsd	UE in St	8,585492848	3,370991636	0	0	16,01078613	0	0	0	0,376319409	5,194250779	0	0	0	0	1,865472578	0	1,077583094	1,863003188	0	0	0	0	0	0	4,424628109	0	0	1,589920413	5,747983587	0
MNG_thybas_CTG:67235	PFAM: Pyruvate kinase, barrel domain(PF00224.18:PK)	GO:0006096; GO:0016310	glycolytic process; phosphorylation	GO:0000287; GO:0003824; GO:0004743; GO:0016301; GO:0016740; GO:0030955	magnesium ion binding; catalytic activity; pyruvate kinase activity; kinase activity; transferase activity; potassium ion binding	NA	NA	nsd	nsd	UE in St	UE in St	UE in St	0	0	0	0	0	0	0	0	0	9,45331107	6,543942541	0	0	0	0	1,390694494	10,7067551	0	0	0	0	2,433429736	0	0	6,495730628	0	2,009013477	1,213360315	3,493872377	0
MNG_thybas_CTG:39892	adenylate kinase, chloroplastic-like (75702)	GO:0006139; GO:0016310; GO:0046939	nucleobase-containing compound metabolic process; phosphorylation; nucleotide phosphorylation	GO:0004017; GO:0005524; GO:0016301; GO:0016740; GO:0016776; GO:0019205	adenylate kinase activity; ATP binding; kinase activity; transferase activity; phosphotransferase activity, phosphate group as acceptor; nucleobase-containing compound kinase activity	NA	NA	UE in St	UE in St	nsd	nsd	UE in St	0	0	1,893583558	0	0	0	0	2,111817078	0	0	0	0,892447346	0	1,871610043	0	0	0	0	0	0	0	0	0	0	0	0	0	0	0	0
MNG_thybas_CTG:112434	uridine nucleosidase 1 (75702)	GO:0006152; GO:0006218	purine nucleoside catabolic process; uridine catabolic process	GO:0016787; GO:0047622; GO:0047724; GO:0072585	hydrolase activity; adenosine nucleosidase activity; inosine nucleosidase activity; xanthosine nucleotidase activity	GO:0005829	cytosol	nsd	nsd	UE in St	UE in St	UE in St	0	0	0	0	0	0	0	0	0	0	0	0	0	0	0	0	0	0	0	0	0	0	0	0	0	0	0	0	0	0
MNG_thybas_CTG:112437	uridine nucleosidase 1 (75702) PFAM: Inosine-uridine preferring nucleoside hydrolase(PF01156.16:IU_nuc_hydro)	GO:0006152; GO:0006218	purine nucleoside catabolic process; uridine catabolic process	GO:0016787; GO:0047622; GO:0047724; GO:0072585	hydrolase activity; adenosine nucleosidase activity; inosine nucleosidase activity; xanthosine nucleotidase activity	GO:0005829	cytosol	UE in St	UE in St	UE in St	UE in St	nsd	0	0	7,546369917	0	0	0	5,134192023	0	0	2,940779725	0	0	0	0	0	1,243937789	0	0	0	0	0	0	0	1,544815511	0	3,896745993	5,633972577	0	0	2,487027582
MNG_thybas_CTG:81284	bifunctional purine biosynthesis protein purH (75702) PFAM: MGS-like domain(PF02142.19:MGS)	GO:0006164; GO:0009220	purine nucleotide biosynthetic process; pyrimidine ribonucleotide biosynthetic process	GO:0003824; GO:0003937; GO:0004643	catalytic activity; IMP cyclohydrolase activity; phosphoribosylaminoimidazolecarboxamide formyltransferase activity	GO:0009507; GO:0009536; GO:0009570; GO:0010319	chloroplast; plastid; chloroplast stroma; stromule	UE in St	UE in St	UE in St	nsd	nsd	3,978003306	33,64204404	0	0	0	0	42,27895518	148,7880722	88,67026079	116,4143146	71,12330693	88,02208175	119,7470373	169,5117216	156,1400548	168,260057	95,65622232	70,62948364	86,41733475	62,12888957	81,18485675	145,7529603	27,78377386	39,52568289	46,13765984	97,88308757	99,64270104	173,7092651	75,36534136	88,3023876
MNG_thybas_CTG:8143	nucleoside diphosphate kinase 2, chloroplastic-like (75702) PFAM: Nucleoside diphosphate kinase(PF00334.16:NDK)	GO:0006165; GO:0006183; GO:0006228; GO:0006241; GO:0016310	nucleoside diphosphate phosphorylation; GTP biosynthetic process; UTP biosynthetic process; CTP biosynthetic process; phosphorylation	GO:0000166; GO:0004550; GO:0005524; GO:0016301; GO:0016740	nucleotide binding; nucleoside diphosphate kinase activity; ATP binding; kinase activity; transferase activity	NA	NA	higher in St	nsd	UE in St	UE in St	nsd	9,013893204	0	0	21,25258823	19,30561029	17,02986834	0	0	0	0	0	0,892447346	0	0	0	0	0	0	0	0	0,78698	0	0	0	3,423309949	1,132774998	2,183710301	0	0	4,302815886
MNG_thybas_CTG:93457	DNA replication complex GINS protein SLD5-like (75702) RFAM: microRNA MIR403(RF00842:MIR403)	GO:0006260; GO:0006261; GO:0006270; GO:0006275; GO:0051726; GO:0035195	DNA replication; DNA-dependent DNA replication; DNA replication initiation; regulation of DNA replication; regulation of cell cycle; gene silencing by miRNA	NA	NA	GO:0000811; GO:0005634; GO:0035068	GINS complex; nucleus; micro-ribonucleoprotein complex	UE in St	nsd	UE in St	nsd	UE in St	0	0	0	0	0	0	156,4633858	253,6820265	119,0110132	206,846108	161,7288657	226,5656078	162,8559707	147,8571934	138,4846893	123,9395319	111,2397317	108,5394322	151,7684456	84,22618232	119,0307249	93,93986871	79,9896485	98,99277461	298,8292837	157,12722	241,7585674	257,0650267	237,141169	136,1755171
MNG_thybas_CTG:109988	twinkle homolog protein, chloroplastic/mitochondrial (75702) PFAM: Toprim domain(PF13662.3:Toprim_4)	GO:0006260; GO:0032508	DNA replication; DNA duplex unwinding	GO:0003678; GO:0003697; GO:0005524; GO:0043139	DNA helicase activity; single-stranded DNA binding; ATP binding; 5'-3' DNA helicase activity	NA	NA	UE in St	nsd	UE in St	nsd	UE in St	4,852289746	0	10,90208761	0	0	0	0	0	1,881597046	1,126735527	0,934848934	0	0	0,935805022	2,664960826	0	0	0	0	0	0,78698	0	0	0	0	0	0	0	0	0,860563177
MNG_thybas_CTG:109992	twinkle homolog protein, chloroplastic/mitochondrial (75702) PFAM: Toprim domain(PF13662.3:Toprim_4)	GO:0006260; GO:0032508	DNA replication; DNA duplex unwinding	GO:0003678; GO:0003697; GO:0005524; GO:0043139	DNA helicase activity; single-stranded DNA binding; ATP binding; 5'-3' DNA helicase activity	NA	NA	UE in St	UE in St	nsd	UE in St	nsd	0	0	5,181387921	0	0	0	0	0	0,658558966	1,126735527	0	0	0	0	0	0	0	0	0	0	0	0	0	0	0,162607223	0	0	2,008320521	0,86696585	0
MNG_thybas_CTG:66878	protein STICHEL-like 3 (75702)	GO:0006260; GO:0071897	DNA replication; DNA biosynthetic process	GO:0003677; GO:0003887; GO:0005524	DNA binding; DNA-directed DNA polymerase activity; ATP binding	GO:0009360	DNA polymerase III complex	nsd	UE in St	UE in St	nsd	UE in St	0	0	0	2,550310588	5,122421931	0	1,750089803	0	3,810234018	0	0	1,802743639	0	0	0	1,914825585	0	0	1,856538533	1,542535996	0	0	0	6,785560605	0,239631696	4,859604741	0	3,66100095	0	3,115238701
MNG_thybas_CTG:79148	DNA topoisomerase 6 subunit B (75702)	GO:0006265	DNA topological change	GO:0000166; GO:0003676; GO:0003677; GO:0003916; GO:0003918; GO:0005524; GO:0016853	nucleotide binding; nucleic acid binding; DNA binding; DNA topoisomerase activity; DNA topoisomerase type II (ATP-hydrolyzing) activity; ATP binding; isomerase activity	GO:0005634; GO:0009330	nucleus; DNA topoisomerase complex (ATP-hydrolyzing)	UE in St	nsd	UE in St	UE in St	UE in St	64,1376533	33,26497563	27,59278826	0	0	0	0	0	0	3,943574344	0	0	0	0	53,03272043	0	0	9,722277101	0	0	0	0	5,469532984	0	0	0	26,92514801	0	0	0
MNG_thybas_CTG:9356	deoxyribodipyrimidine photo-lyase (75702) PFAM: DNA photolyase(PF00875.15:DNA_photolyase)	GO:0006281	DNA repair	GO:0003904	deoxyribodipyrimidine photo-lyase activity	NA	NA	UE in St	UE in St	UE in St	nsd	nsd	43,40832178	16,21394187	31,57970047	48,80125572	25,17451582	29,15891901	60,71740131	34,0424913	30,10555273	64,22392503	51,29516103	50,45004848	43,29629273	66,57316925	47,96929486	60,10036508	56,64218826	77,72622602	50,72311447	48,32040469	47,21879997	45,8243262	43,61089423	41,38610587	148,0581553	95,15309983	81,88913629	96,60858507	80,44576125	89,14573952
MNG_thybas_CTG:34511	actin-related protein 4-like (75702) PFAM: Actin(PF00022.16:Actin)	GO:0006281; GO:0006338; GO:0006355	DNA repair; chromatin remodeling; regulation of transcription, DNA-templated	NA	NA	GO:0031011; GO:0035267	Ino80 complex; NuA4 histone acetyltransferase complex	UE in St	UE in St	nsd	nsd	UE in St	21,88338961	112,5172152	46,63249128	13,77433375	9,47261945	26,09354271	0	0	0	0	0	5,354684077	0	0	0	0	0	0	0	0	0	0	0	0	0	0	0	0	0	0
MNG_thybas_CTG:66137	probable RNA polymerase II transcription factor B subunit 1-1 (75702)	GO:0006289; GO:0006351	nucleotide-excision repair; transcription, DNA-templated	NA	NA	GO:0000439	core TFIIH complex	UE in St	nsd	UE in St	UE in St	nsd	0	16,25164871	0	0	0	0	0	0	0	1,126735527	13,08788508	2,650568618	1,04269529	15,90868537	4,090714868	5,590731636	2,763033574	2,74684656	22,94662537	2127,147846	16,00717319	31,60298359	30,89105008	331,8031165	2,901255182	0	0	1,558540404	4,300150617	1,006858917
MNG_thybas_CTG:110276	DNA-directed RNA polymerase IV subunit 1 (75702) PFAM: Protein of unknown function (DUF3223)(PF11523.5:DUF3223)	GO:0006306; GO:0006342; GO:0006346; GO:0006351; GO:0006354; GO:0007267; GO:0009616; GO:0010267; GO:0010495; GO:0016246; GO:0016569; GO:0030422; GO:0031047; GO:0031048; GO:0035196; GO:0051567; GO:0035195	DNA methylation; chromatin silencing; methylation-dependent chromatin silencing; transcription, DNA-templated; DNA-templated transcription, elongation; cell-cell signaling; virus induced gene silencing; production of ta-siRNAs involved in RNA interference; long-distance posttranscriptional gene silencing; RNA interference; covalent chromatin modification; production of siRNA involved in RNA inter…	GO:0003677; GO:0003899; GO:0016740; GO:0016779	DNA binding; DNA-directed RNA polymerase activity; transferase activity; nucleotidyltransferase activity	GO:0000418; GO:0005654; GO:0035068	DNA-directed RNA polymerase IV complex; nucleoplasm; micro-ribonucleoprotein complex	UE in St	nsd	UE in St	UE in St	UE in St	0	8,069264095	0	0	0	0	0	0	1,881597046	0	0	0	0	0	0	1,006331694	0	0	0	3,716954207	0	0	0	0	2,969721381	1,132774998	5,459275753	2,092000543	0	0,860563177
MNG_thybas_CTG:105233	NAP1-related protein 2-like (75702) PFAM: Nucleosome assembly protein (NAP)(PF00956.15:NAP)	GO:0006334; GO:0035195	nucleosome assembly; gene silencing by miRNA	NA	NA	GO:0005634; GO:0035068	nucleus; micro-ribonucleoprotein complex	nsd	UE in St	UE in St	UE in St	nsd	16,37538504	19,13245141	13,94620295	0	0	0	15,36685995	16,89453662	16,12528668	12,16874369	37,34721493	13,73476466	22,80895948	37,43220087	38,64193197	11,88030473	10,34756073	10,39815733	9,54518526	21,31673238	17,31355999	6,320596717	2,598482448	16,59430856	76,16864637	43,61183742	53,63192499	30,33400787	29,4161513	17,75341834
MNG_thybas_CTG:60236	UNKNOWN ANNOTATION	NA	NA	NA	NA	NA	NA	higher in St	nsd	UE in St	UE in St	nsd	0	483,2131746	378,7326911	18,78197485	92,33229882	0	0	15,40570558	0	0	0	0	0	16,51695863	0	0	15,307206	0	0	0	7,059210596	0	0	9,235671228	96,50310747	85,84168934	47,76866284	11,1712829	0	0
MNG_thybas_CTG:70589	ethylene-responsive transcription factor TINY (75702) PFAM: AP2 domain(PF00847.17:AP2)	GO:0006351; GO:0006355	transcription, DNA-templated; regulation of transcription, DNA-templated	GO:0003677; GO:0003700	DNA binding; transcription factor activity, sequence-specific DNA binding	GO:0005634	nucleus	UE in St	UE in St	nsd	UE in St	nsd	0	15,07519526	13,86231001	0	0	0	0	0	0	0	0	0	0	0	1,425754042	0	0	0	0	1,096501491	0,999464599	0	0	1,204291662	0	1,291363498	1,266551975	0	1,066367996	0,963830758
MNG_thybas_CTG:89681	PFAM: E2F/DP family winged-helix DNA-binding domain(PF02319.17:E2F_TDP)	GO:0006351; GO:0006355	transcription, DNA-templated; regulation of transcription, DNA-templated	GO:0003677; GO:0003700	DNA binding; transcription factor activity, sequence-specific DNA binding	GO:0005634; GO:0005667	nucleus; transcription factor complex	UE in St	UE in St	nsd	UE in St	nsd	17,48572882	13,1144395	0	0	0	0	34,15353824	34,44373654	42,93804459	43,01876242	52,88440422	0	9,653077494	21,78554091	0	16,23408699	18,45706427	11,21267965	8,538168215	3,029317678	13,46522779	0	3,743268421	0	101,5696062	23,13126546	24,39204406	13,81766359	12,19820951	0
MNG_thybas_CTG:48059	DELLA protein GAIP-B-like (75702) PFAM: GRAS domain family(PF03514.11:GRAS)	GO:0006351; GO:0006355	transcription, DNA-templated; regulation of transcription, DNA-templated	GO:0000989	transcription factor activity, transcription factor binding	GO:0005634	nucleus	UE in St	UE in St	UE in St	nsd	nsd	6,548405441	41,2211192	20,14229599	81,01220976	127,7516585	131,6408823	53,96705493	239,1738432	56,50435929	97,04573093	114,7153127	148,119486	155,2964298	128,6076841	105,5057991	113,4499217	79,82403994	53,88845035	111,6452594	60,00093328	35,61871478	83,32126623	30,09151702	74,38369741	166,63817	52,06233891	129,2101385	235,266381	54,37609813	83,20785359
MNG_thybas_CTG:60241	UNKNOWN ANNOTATION	NA	NA	NA	NA	NA	NA	UE in St	UE in St	UE in St	nsd	nsd	0	16,42510019	30,74077105	0	0	0	0	0	0	0	0	0	0	0	0	0	0	0	0	0	0	0	0	0	0	0	0	0	0	0
MNG_thybas_CTG:91829	PFAM: Seed dormancy control(PF14144.3:DOG1)	GO:0006351; GO:0006355	transcription, DNA-templated; regulation of transcription, DNA-templated	GO:0003700; GO:0043565	transcription factor activity, sequence-specific DNA binding; sequence-specific DNA binding	NA	NA	UE in St	UE in St	UE in St	nsd	nsd	0	28,09159697	43,72020771	0	0	0	0,892902961	3,167725617	1,307709947	0	0	1,918761794	0	0	0	0	0	0	0	1,551828381	0,78698	0	0	0,830545974	2,362083865	3,194425494	0	0	0	1,316661661
MNG_thybas_CTG:107696	floral homeotic protein APETALA 2-like (75702)	GO:0006351; GO:0006355; GO:0007275; GO:0009888; GO:0010073; GO:0010093; GO:0048316; GO:0048481; GO:0035195	transcription, DNA-templated; regulation of transcription, DNA-templated; multicellular organismal development; tissue development; meristem maintenance; specification of floral organ identity; seed development; plant ovule development; gene silencing by miRNA	GO:0003677; GO:0003700	DNA binding; transcription factor activity, sequence-specific DNA binding	GO:0005634; GO:0035068	nucleus; micro-ribonucleoprotein complex	UE in St	UE in St	nsd	UE in St	nsd	16,83875685	47,88768879	4,078794963	13,18988757	10,70817851	0	40,84138141	0	16,54864602	27,12052413	33,54237977	16,84048142	7,176676179	30,34815685	7,03549658	26,02485576	4,33796271	10,60612047	6,977530425	0	0	2,717856589	15,80894916	7,034724397	0	0	0	11,88256308	0,823617558	9,655518847
MNG_thybas_CTG:34941	auxin response factor 18 (75702)	GO:0006351; GO:0006355; GO:0009725; GO:0009734	transcription, DNA-templated; regulation of transcription, DNA-templated; response to hormone; auxin-activated signaling pathway	GO:0003677	DNA binding	GO:0005634	nucleus	UE in St	UE in St	UE in St	nsd	UE in St	0	1,221701667	3,239865539	0	0	0	0	0	0	0	0	0	0	0	0	0	0	0	0	0	0	0	0	0	0	0	0	2,092000543	1,733931701	0
MNG_thybas_CTG:4058	ethylene-responsive transcription factor ERF017 (75702)	GO:0006351; GO:0006355; GO:0035195	transcription, DNA-templated; regulation of transcription, DNA-templated; gene silencing by miRNA	GO:0003677; GO:0003700	DNA binding; transcription factor activity, sequence-specific DNA binding	GO:0005634; GO:0035068	nucleus; micro-ribonucleoprotein complex	UE in St	nsd	UE in St	UE in St	nsd	2,378059119	56,53009687	8,788784445	36,68728043	526,5926967	370,2293377	0	2,111817078	0	0	0	0	1,629211391	0,935805022	1,332480413	0,698841454	1,381516787	0	0,954518526	0	0	3,160298359	1,817120593	0,830545974	0,855827487	1,132774998	2,183710301	1,046000271	0,86696585	6,02394224
MNG_thybas_CTG:49329	PFAM: TFIIS helical bundle-like domain(PF08711.8:Med26)	GO:0006351; GO:0006414	transcription, DNA-templated; translational elongation	GO:0003677; GO:0003746	DNA binding; translation elongation factor activity	GO:0005634	nucleus	UE in St	nsd	nsd	UE in St	UE in St	11,68920971	0	0	0	0	0	21,00107763	8,056582153	9,266865451	9,937807347	0	2,516701516	2,451963144	0	2,664960826	0	0	0	0	0	4,147384598	0	0	2,475027002	16,26928053	19,91418446	29,93866823	13,12730341	4,698954908	23,63106484
MNG_thybas_CTG:95636	UNKNOWN ANNOTATION	NA	NA	NA	NA	NA	NA	nsd	nsd	UE in St	UE in St	UE in St	5,848976289	3,446405319	6,759374219	0	0	0	0	0	0	0	0	0	0	0	0	0	0	0	0	0	0	0	0	0	0	0	0	0	0	0
MNG_thybas_CTG:44309	uncharacterized LOC105115164 (75702)	GO:0006355	regulation of transcription, DNA-templated	GO:0003677	DNA binding	NA	NA	UE in St	nsd	UE in St	UE in St	UE in St	0	9,011935134	5,924439696	0	0	0	4,232360033	9,450381424	11,46833399	20,01082296	10,33008073	12,03019023	18,89885214	12,20289748	17,33557017	19,47671134	22,71213597	20,98694754	12,90031788	10,86279867	14,16563999	13,2890546	5,996497956	9,194143929	21,00200654	11,31642223	0	26,09770677	50,78685951	18,06322109
MNG_thybas_CTG:112405	PFAM: Domain of unknown function (DUF3594)(PF12165.5:DUF3594)	GO:0006355	regulation of transcription, DNA-templated	GO:0008270; GO:0042393; GO:0046872	zinc ion binding; histone binding; metal ion binding	NA	NA	UE in St	UE in St	nsd	nsd	UE in St	0	9,818861543	10,20697466	0	0	0	0	0	0	0	0	14,72538121	0	0	0	0	0	0	0	0	0	0	0	0	0	0	0,229289582	6,903601791	0	0
MNG_thybas_CTG:49831	BEL1-like homeodomain protein 6 (75702) PFAM: Associated with HOX(PF07526.8:POX)	GO:0006355	regulation of transcription, DNA-templated	GO:0003677	DNA binding	GO:0005634	nucleus	UE in St	UE in St	UE in St	nsd	nsd	19,93373085	0	10,61045977	0	0	0	0	0	0	84,50516451	99,09398705	0	0	0	0	0	74,60190649	40,7261162	0	75,26832269	22,82241999	0	0	0	46,21468431	0	0	5,230001357	109,2376971	0
MNG_thybas_CTG:52672	uncharacterized LOC105137001 (75702) PFAM: mTERF(PF02536.11:mTERF)	GO:0006355; GO:0006396	regulation of transcription, DNA-templated; RNA processing	GO:0003690	double-stranded DNA binding	GO:0005739; GO:0005730	mitochondrion; nucleolus	nsd	UE in St	UE in St	UE in St	nsd	0	0	0	0	0	0	0	2,249085188	0	0	0	0	0	0	0	0	0	0	0	2,620452716	1,448043199	1,580149179	0	0,830545974	1,35220743	4,361183742	1,211959217	0	0	0
MNG_thybas_CTG:99218	PFAM: Metallo-beta-lactamase superfamily domain(PF16661.2:Lactamase_B_6)	GO:0006378; GO:0006379	mRNA polyadenylation; mRNA cleavage	NA	NA	GO:0005847	mRNA cleavage and polyadenylation specificity factor complex	UE in St	UE in St	UE in St	UE in St	UE in St	0	0	13,30701863	0	0	0	168,3836403	5,712465196	33,36071562	0	104,8152625	12,01234128	413,0376719	321,261864	256,875574	174,3399776	135,0018204	351,743667	416,9480099	240,3475514	204,2527891	197,7082653	209,7138876	442,573033	14,54906728	67,21886838	225,5663556	40,53251052	186,9091677	80,60034717
MNG_thybas_CTG:62446	protein GUCD1 (75702) PFAM: Guanylylate cyclase(PF09778.6:Guanylate_cyc_2)	GO:0006396	RNA processing	NA	NA	GO:0005730	nucleolus	nsd	UE in St	UE in St	UE in St	UE in St	0	7,526285576	0	0	0	0	234,5298916	107,4175757	326,6640631	59,93106267	56,5022696	111,3149575	127,3880387	78,14907737	251,9587213	103,6591529	81,24700223	97,95930715	108,4476223	78,66933579	57,52823797	128,971776	77,68190534	113,344609	176,505861	555,059749	484,3687819	148,7621586	59,2917945	507,0868521
MNG_thybas_CTG:42833	WD and tetratricopeptide repeats protein 1 (75702)	GO:0006396	RNA processing	NA	NA	GO:0005730	nucleolus	nsd	UE in St	nsd	UE in St	UE in St	27,3651656	50,36879896	10,43867898	27,00406992	0	0	0	0	0	0	0	0	0	0	0	0	0	0	0	0	0	0	0	0	0	0	0	0	0	0
MNG_thybas_CTG:95653	DNA gyrase subunit B, chloroplastic/mitochondrial-like (75702) PFAM: DNA gyrase B(PF00204.22:DNA_gyraseB)	GO:0006396	RNA processing	NA	NA	GO:0005730	nucleolus	nsd	UE in St	nsd	UE in St	UE in St	31,04591151	25,27866658	10,44666878	18,99450073	0	0	33,34099655	31,13874282	0	0	0	21,27594473	5,897745237	0	18,57477696	0	0	0	4,696231148	0	0	0	0	7,707466636	70,12650431	30,66421919	17,01110325	0	0	20,29207972
MNG_thybas_CTG:31740	cytokinin dehydrogenase 6-like (75702) PFAM: Cytokinin dehydrogenase 1, FAD and cytokinin binding(PF09265.7:Cytokin-bind)	GO:0006396	RNA processing	NA	NA	GO:0005730	nucleolus	UE in St	nsd	nsd	UE in St	UE in St	0	0	0,399490202	0	0	1,892207593	0	1,055908539	0	0	1,869697869	3,569789385	0	0	0	0	0	0	0	0	0	1,580149179	0	0	0	0	1,091855151	1,046000271	1,733931701	0,860563177
MNG_thybas_CTG:70353	F-box/LRR-repeat protein 3-like (75702)	GO:0006396	RNA processing	NA	NA	GO:0005730	nucleolus	UE in St	nsd	nsd	UE in St	UE in St	0	5,618319393	0	1,328286764	0	4,654830679	0	1,055908539	0,940798523	7,887148688	0,934848934	1,784894692	6,516845566	3,743220087	1,332480413	9,783780362	0	1,733026221	1,431777789	0,929238552	0,78698	7,900745897	0	2,491637921	2,567482462	7,929424986	4,367420602	13,59800353	17,33931701	0,860563177
MNG_thybas_CTG:49190	E3 ubiquitin-protein ligase COP1 (75702) peptidase: hypothetical protein (MER136038:S09.UNW)	GO:0006396	RNA processing	GO:0008270; GO:0046872	zinc ion binding; metal ion binding	GO:0005730	nucleolus	nsd	UE in St	UE in St	nsd	UE in St	0	0	0	0	0	0	0	0	0	0	0	0	0	0	0	0	0	0	0	0	0	0	0	0	0	0	7,68666026	0	0	5,387125489
MNG_thybas_CTG:60060	squamosa promoter-binding-like protein 1 (75702) PFAM: SBP domain(PF03110.11:SBP)	GO:0006396	RNA processing	GO:0003677	DNA binding	GO:0005634; GO:0016020; GO:0016021; GO:0005730	nucleus; membrane; integral component of membrane; nucleolus	UE in St	nsd	UE in St	nsd	UE in St	9,188750493	0	2,297068662	0	0	0	0	0	0	0	0	0	0	0	0	0	0	0	0	0	0	0	0	0	0	0	0	0	0	0
MNG_thybas_CTG:99179	pentatricopeptide repeat-containing protein At2g30780 (102107) PFAM: PPR repeat family(PF13041.3:PPR_2)	GO:0006396	RNA processing	NA	NA	GO:0005730	nucleolus	UE in St	nsd	UE in St	nsd	UE in St	0	12,88065708	4,873780465	0	0	0	0,892902961	0	0	0	0	0	1,629211391	0	0	0	0	1,733026221	0,477259263	0	0	0	0	0	0	0	0	0	0	2,056745993
MNG_thybas_CTG:49189	E3 ubiquitin-protein ligase COP1 (75702) peptidase: hypothetical protein (MER136038:S09.UNW)	GO:0006396	RNA processing	GO:0008270; GO:0046872	zinc ion binding; metal ion binding	GO:0005730	nucleolus	UE in St	UE in St	nsd	nsd	UE in St	3,357259933	80,26278295	27,14935413	0	0	0	0	0	0	0	0	0	0	0	4,037415651	4,780075548	0	0	0	0	3,879811398	0	0	2,724190794	20,77949139	10,21763048	3,777818821	3,943421023	0	4,345844044
MNG_thybas_CTG:42831	WD and tetratricopeptide repeats protein 1 (75702)	GO:0006396	RNA processing	NA	NA	GO:0005730	nucleolus	nsd	UE in St	higher in St	nsd	UE in St	0	7,518744208	35,68246485	0	34,45407917	0	210,6893826	216,2500688	181,1225316	448,2041252	576,6709137	385,8406856	332,2939554	283,7080084	345,9385648	337,9946694	1065,32904	676,9720328	264,4350399	297,9603416	424,5914494	529,3499751	668,7003782	314,5443712	17,58725486	21,22820346	41,97091199	166,6592232	424,2584085	142,7244029
MNG_thybas_CTG:63167	endoplasmic reticulum metallopeptidase 1-like (75702) PFAM: Peptidase family M28(PF04389.14:Peptidase_M28)	GO:0006396	RNA processing	NA	NA	GO:0016020; GO:0016021; GO:0005730	membrane; integral component of membrane; nucleolus	UE in St	UE in St	UE in St	UE in St	nsd	0	0	3,363707501	0	0	0	0	0	0	13,39688541	30,64434807	0	0	0	0	0	13,23493082	0	0	0	17,33716939	0	0	0	16,63728635	0	0	2,092000543	35,98775244	0
MNG_thybas_CTG:63109	actin, muscle (104421) PFAM: Actin(PF00022.16:Actin)	GO:0006396	RNA processing	GO:0000166; GO:0005524	nucleotide binding; ATP binding	GO:0005730	nucleolus	UE in St	nsd	UE in St	UE in St	nsd	0	0	0	0	0	0	6,446759375	22,81818353	3,791418047	0	42,32061126	5,720587489	6,834541787	3,593491283	12,99168403	5,877256632	1,602559473	0	12,91940825	9,115830192	51,28748657	0	22,42326812	12,25885857	25,1014202	13,59329998	6,45286394	2,594080673	23,33005103	8,321645923
MNG_thybas_CTG:63175	endoplasmic reticulum metallopeptidase 1-like (75702) peptidase: protein with unknown function (MER179553:M28.A04) PFAM: Peptidase family M28(PF04389.14:Peptidase_M28)	GO:0006396	RNA processing	NA	NA	GO:0016020; GO:0016021; GO:0005730	membrane; integral component of membrane; nucleolus	UE in St	UE in St	nsd	UE in St	nsd	0	0	0	0	0	0	0	0	1,881597046	0	0	0	0	0	0	0	0	0	0	0	1,770704999	0	0	0	0	2,628037995	0	2,834660735	0	2,022323466
MNG_thybas_CTG:103621	eukaryotic translation initiation factor 2A (3750) PFAM: Eukaryotic translation initiation factor eIF2A(PF08662.8:eIF2A)	GO:0006396	RNA processing	NA	NA	GO:0005730	nucleolus	UE in St	UE in St	nsd	UE in St	nsd	0	0	3,279814559	0	0	7,568830373	8,750449013	5,089479158	0	12,88985443	5,216457054	5,354684077	11,34745734	8,871431606	0	5,248299323	8,537773742	4,904464206	3,140365951	9,441063685	2,416028599	0	0	0	30,54448302	0	16,37782726	19,40330503	29,82362525	8,35606845
MNG_thybas_CTG:5355	F-box protein At3g07870-like (4182)	GO:0006396	RNA processing	NA	NA	GO:0005730	nucleolus	UE in St	UE in St	nsd	UE in St	nsd	0	0	0	0	0	88,93375688	0	0	0	0	0	0	0	0	0	0	0	0	0	0	0	0	0	0	13,84728874	0	11,79203563	0	0	0
MNG_thybas_CTG:67082	E3 ubiquitin-protein ligase At1g12760-like (75702) PFAM: Ring finger domain(PF13639.3:zf-RING_2)	GO:0006396	RNA processing	GO:0008270; GO:0046872	zinc ion binding; metal ion binding	GO:0016020; GO:0016021; GO:0005730	membrane; integral component of membrane; nucleolus	UE in St	UE in St	UE in St	nsd	nsd	0	10,94252542	0	0	0	0	0,892902961	1,985108053	0,940798523	5,171716068	2,785849825	7,585802442	4,244095675	9,05859261	3,997441239	9,783780362	4,14455036	14,88669524	5,727111156	0	2,274372199	1,580149179	3,634241186	1,661091947	0,599079241	2,560071495	3,275565452	7,457981935	11,80807488	4,776125633
MNG_thybas_CTG:82000	uncharacterized membrane protein C776.05 (75702)	GO:0006396	RNA processing	NA	NA	GO:0016020; GO:0016021; GO:0005730	membrane; integral component of membrane; nucleolus	UE in St	UE in St	UE in St	nsd	nsd	3,488402899	0	0	0	0	0	0	0	0	0	0	0	0	0	0	0	0	0	0	0	0	0	0	0	0	0	0	0	0	0
MNG_thybas_CTG:99014	pre-mRNA-splicing factor SYF1 (75702)	GO:0006396	RNA processing	NA	NA	GO:0005622	intracellular	UE in St	UE in St	UE in St	nsd	nsd	0	9,381462181	19,25143284	0	0	0	0	0	0	0	0	22,29333471	0	0	0	0	0	0	0	0	0	0	0	0	0	0	0	0	0	0
MNG_thybas_CTG:67043	protein ALWAYS EARLY 3-like (75702) PFAM: DIRP(PF06584.10:DIRP)	GO:0006396	RNA processing	NA	NA	GO:0005730	nucleolus	nsd	UE in St	UE in St	nsd	higher in St	0	4,441865936	8,756825229	0	0	1,0217921	0	0	0	0	0	0	0	0	0	0	0	0	0	0	0	1,153508901	0	0	0	0	0	0	0	0
MNG_thybas_CTG:80302	PFAM: RNA recognition motif. (a.k.a. RRM, RBD, or RNP domain)(PF00076.19:RRM_1)	GO:0006396; GO:0035195	RNA processing; gene silencing by miRNA	GO:0000166; GO:0003676; GO:0003723	nucleotide binding; nucleic acid binding; RNA binding	GO:0005730; GO:0035068	nucleolus; micro-ribonucleoprotein complex	UE in St	UE in St	UE in St	UE in St	UE in St	6,819434238	0	0	0	0	0	1,651870477	0	0	3,188661541	5,609093606	0	0	0	0	0	0	0	0	0	0	0	0	0	0	0	0	0	0	0
MNG_thybas_CTG:102096	G patch domain-containing protein 1 (75702) PFAM: Protein of unknown function (DUF1604)(PF07713.10:DUF1604)	GO:0006396; GO:0035195	RNA processing; gene silencing by miRNA	GO:0003723	RNA binding	GO:0035068; GO:0005730	micro-ribonucleoprotein complex; nucleolus	nsd	UE in St	nsd	UE in St	UE in St	24,10407717	28,0840556	32,0391142	0	1,51870801	0	0	0	0	0	0	0	0	0	0	0	0	0	0	0	0	0	0	0	0	0	0	0	0	0
MNG_thybas_CTG:42657	peptidyl-prolyl cis-trans isomerase FKBP43-like (2711)	GO:0006396; GO:0035195	RNA processing; gene silencing by miRNA	NA	NA	GO:0005730; GO:0035068	nucleolus; micro-ribonucleoprotein complex	UE in St	nsd	UE in St	nsd	UE in St	3,086231136	12,82032613	0	0	0	0	0	1,256531161	1,392381814	0	2,654970974	2,338212047	0	0	0	0,838609745	0	0	0,639527412	0	0	0	0	0,083054597	0	0	0	0	0	0
MNG_thybas_CTG:92196	SWI/SNF complex component SNF12 homolog (3750) PFAM: SWIB/MDM2 domain(PF02201.15:SWIB)	GO:0006396; GO:0035195	RNA processing; gene silencing by miRNA	NA	NA	GO:0005730; GO:0035068	nucleolus; micro-ribonucleoprotein complex	UE in St	nsd	UE in St	nsd	higher in St	23,93796275	0	6,363878919	0	0	0	9,964797039	67,97939174	34,13217041	76,61801583	102,1322461	24,98852569	2,386794688	45,57370456	20,77336964	54,14623589	193,4123501	26,36799395	1,345871122	77,35910943	31,67594498	44,84463371	79,680738	16,05445367	28,41347258	67,33214588	24,28285855	19,58112508	125,7447269	36,32437171
MNG_thybas_CTG:48591	endoribonuclease Dicer homolog 1 (75702) PFAM: Ribonuclease III domain(PF00636.23:Ribonuclease_3)	GO:0006396; GO:0090501; GO:0090502	RNA processing; RNA phosphodiester bond hydrolysis; RNA phosphodiester bond hydrolysis, endonucleolytic	GO:0003677; GO:0003723; GO:0004525; GO:0005524; GO:0016787; GO:0016891	DNA binding; RNA binding; ribonuclease III activity; ATP binding; hydrolase activity; endoribonuclease activity, producing 5'-phosphomonoesters	NA	NA	UE in St	UE in St	UE in St	UE in St	nsd	0	42,32215897	25,25976548	0	0	0	955,8615483	1330,824886	1735,745051	485,4878038	497,6948757	372,275486	23,44435192	50,01877841	35,11085888	25,06744297	39,20744641	13,82954924	570,2914111	458,9973826	397,0943682	103,2943519	192,4330708	106,4510775	25,78608219	9,719209482	8,440040314	8,775942277	8,851721331	25,65338831
MNG_thybas_CTG:105225	uncharacterized LOC103447385 (3750)	GO:0006412	translation	GO:0003735	structural constituent of ribosome	GO:0005622; GO:0005840; GO:0030529	intracellular; ribosome; intracellular ribonucleoprotein complex	UE in St	nsd	UE in St	nsd	UE in St	0	5,4976575	0,175775689	0	0	0	31,09088109	19,99890773	14,22487367	0	6,618730456	12,94048652	15,82778867	39,23830456	19,96055659	18,80582354	42,38493502	12,55577497	16,27454087	11,73628291	12,16671079	20,19430651	19,9156417	6,62775687	27,89997609	40,37210093	57,6827076	25,47010661	40,77340394	48,04524218
MNG_thybas_CTG:104763	60S ribosomal protein L18ae (1043004)	GO:0006412	translation	GO:0003735	structural constituent of ribosome	GO:0005840; GO:0030529	ribosome; intracellular ribonucleoprotein complex	UE in St	UE in St	nsd	nsd	UE in St	0	0	0	0	0	0	0	13,43115662	23,38825128	22,33189814	20,41710073	22,40042839	2,655614568	10,18155864	6,635752456	6,317526748	0	4,774487239	4,992131891	5,751986635	1,747095599	0	4,197548569	3,712540503	0	0	0	16,15024419	0	0
MNG_thybas_CTG:93462	40S ribosomal protein S2 (1043004) PFAM: Ribosomal protein S5, C-terminal domain(PF03719.12:Ribosomal_S5_C)	GO:0006412	translation	GO:0003723; GO:0003735	RNA binding; structural constituent of ribosome	GO:0005840; GO:0015935; GO:0030529	ribosome; small ribosomal subunit; intracellular ribonucleoprotein complex	UE in St	nsd	UE in St	UE in St	nsd	0	0,754136831	0	0	0	0	5,357417763	69,46822278	23,41647524	25,72337208	0	36,03702384	2,443817087	3,986529393	0	0	1,381516787	0	0,477259263	0	0	0	0	0	0	0	0	10,56460274	0	0,860563177
MNG_thybas_CTG:47817	40S ribosomal protein S2-4-like (4182) PFAM: Tryptophan/tyrosine permease family(PF03222.10:Trp_Tyr_perm)	GO:0006412	translation	GO:0003723; GO:0003735	RNA binding; structural constituent of ribosome	GO:0005840; GO:0015935; GO:0030529	ribosome; small ribosomal subunit; intracellular ribonucleoprotein complex	UE in St	UE in St	nsd	UE in St	nsd	0	45,07475841	32,77018127	0	10,84975298	0	16,82229178	0	6,557365705	19,8981494	14,88279504	0	14,06009431	21,51415745	9,314038086	0	0	9,150378448	11,2060475	1,254472045	1,967449999	0	2,235058329	29,38471655	11,84465242	42,79623942	29,69846009	0	0	36,95258282
MNG_thybas_CTG:47815	40S ribosomal protein S2-4-like (4182) PFAM: Ribosomal protein S5, N-terminal domain(PF00333.17:Ribosomal_S5)	GO:0006412	translation	GO:0003723; GO:0003735	RNA binding; structural constituent of ribosome	GO:0005840; GO:0015935; GO:0030529	ribosome; small ribosomal subunit; intracellular ribonucleoprotein complex	UE in St	UE in St	UE in St	nsd	nsd	0	0	0	0	0	0	52,68127467	11,61499393	9,737264713	5,904094161	21,50152549	5,354684077	24,43817087	15,90868537	2,265216702	6,988414545	0	13,86420977	31,97637062	16,72629393	22,03543999	25,28238687	22,31424088	31,25344499	46,30026706	48,70932491	61,14388843	23,01200597	40,74739496	35,28309026
MNG_thybas_CTG:23735	eukaryotic translation initiation factor 5A-2 (1043004)	GO:0006412; GO:0006413; GO:0006452; GO:0045901; GO:0045905	translation; translational initiation; translational frameshifting; positive regulation of translational elongation; positive regulation of translational termination	GO:0003723; GO:0003743; GO:0003746; GO:0043022	RNA binding; translation initiation factor activity; translation elongation factor activity; ribosome binding	NA	NA	UE in St	UE in St	nsd	UE in St	UE in St	0,874286441	0	0,29562275	5,313147058	0	0	11,70595781	3,167725617	8,288434987	0	11,21818721	1,784894692	4,887634174	7,093402065	15,47009759	8,386097453	12,11590222	6,66348582	4,701003741	8,363146965	10,23073999	7,679525012	3,634241186	7,474913764	2,567482462	10,19497498	10,66742482	12,40556322	2,600897551	8,605631771
MNG_thybas_CTG:37992	asparagine--tRNA ligase, cytoplasmic 1-like (75702) PFAM: tRNA synthetases class II (D, K and N)(PF00152.17:tRNA-synt_2)	GO:0006412; GO:0006418; GO:0006421	translation; tRNA aminoacylation for protein translation; asparaginyl-tRNA aminoacylation	GO:0000166; GO:0003676; GO:0004812; GO:0004816; GO:0005524; GO:0016874	nucleotide binding; nucleic acid binding; aminoacyl-tRNA ligase activity; asparagine-tRNA ligase activity; ATP binding; ligase activity	GO:0005737	cytoplasm	UE in St	UE in St	nsd	UE in St	nsd	7,020520119	0	0	0	0	0	0	0	0	0	0	0	0	0	0	0	0	0	0	0	0	0	0	0	0	0	0	0	0	0
MNG_thybas_CTG:78027	60S ribosomal protein L16 (1168221)	GO:0006412; GO:0008152	translation; metabolic process	GO:0003735; GO:0003824; GO:0016874	structural constituent of ribosome; catalytic activity; ligase activity	GO:0005840; GO:0015934	ribosome; large ribosomal subunit	UE in St	UE in St	UE in St	nsd	nsd	0,874286441	0,754136831	0	0	0	0	0	0	0	0,022534711	0	0	0	0	0	0	0	0	0	0	0	0	0	0	0	0	0	0	0	0
MNG_thybas_CTG:69594	uncharacterized LOC105141233 (75702) PFAM: Plant specific eukaryotic initiation factor 4B(PF06273.8:eIF-4B)	GO:0006413	translational initiation	GO:0003743	translation initiation factor activity	NA	NA	UE in St	UE in St	UE in St	nsd	UE in St	0	0	0	0	110,0548491	0	8,187920148	5,385133549	0	4,923834252	21,11823743	61,02554953	135,8029155	15,37527651	6,96887256	3,508184101	45,72820564	20,63167716	49,14338631	0	2,778039398	0	23,22280118	55,58844202	62,86052894	0	5,229986171	0	34,21914211	41,12631423
MNG_thybas_CTG:113360	elongation factor 1-alpha (743375) PFAM: Elongation factor Tu GTP binding domain(PF00009.24:GTP_EFTU)	GO:0006414	translational elongation	GO:0000166; GO:0003746; GO:0003924; GO:0005525	nucleotide binding; translation elongation factor activity; GTPase activity; GTP binding	GO:0005737	cytoplasm	UE in St	nsd	UE in St	UE in St	UE in St	0	0	0	1,328286764	1,531578416	0	21,09036793	0	31,53556649	18,8164833	0	0	8,976954767	0	0	0	0	8,093232453	0	0	0	0	0	18,03945855	0	6,513456238	16,84732497	18,79662488	0	11,3766452
MNG_thybas_CTG:113361	Elongation factor 1-alpha (6239) PFAM: Elongation factor Tu GTP binding domain(PF00009.24:GTP_EFTU)	GO:0006414	translational elongation	GO:0000166; GO:0003746; GO:0003924; GO:0005525	nucleotide binding; translation elongation factor activity; GTPase activity; GTP binding	GO:0005737	cytoplasm	UE in St	UE in St	nsd	UE in St	nsd	0	0	0	0	0	0	23,08154153	14,78271955	43,38962788	23,27835598	31,96248507	48,22785459	28,42973878	26,90439437	41,09369593	39,57539157	219,6749843	162,5491944	22,85117351	40,14310543	48,71406197	49,36386036	59,7650963	37,72339813	24,19424307	67,41144013	104,7198275	32,3737084	52,29538009	10,24930744
MNG_thybas_CTG:76490	PFAM: RNA recognition motif. (a.k.a. RRM, RBD, or RNP domain)(PF00076.19:RRM_1)	GO:0006414; GO:0008380; GO:0006396; GO:0035195	translational elongation; RNA splicing; RNA processing; gene silencing by miRNA	GO:0000166; GO:0003676; GO:0003735	nucleotide binding; nucleic acid binding; structural constituent of ribosome	GO:0005622; GO:0005730; GO:0005829; GO:0005840; GO:0030529; GO:0035068	intracellular; nucleolus; cytosol; ribosome; intracellular ribonucleoprotein complex; micro-ribonucleoprotein complex	UE in St	nsd	nsd	UE in St	UE in St	0	0	15,77986298	0	0	0	0	0	0	0	0	0	0	0	0	0	0	0	0	0	0	0	0	0	0	0	6,987872963	0	0	0
MNG_thybas_CTG:45191	uncharacterized LOC103320120 (102107) PFAM: Domain of unknown function (DUF3527)(PF12043.5:DUF3527)	GO:0006417	regulation of translation	NA	NA	NA	NA	nsd	UE in St	UE in St	UE in St	nsd	44,00283656	37,81242072	0	0	0	18,20303705	1,785805921	4,223634156	4,703992615	4,506942107	0	9,236830033	7,331451261	6,550635152	6,662402065	5,506870661	4,14455036	2,599539332	2,519928909	2,276634452	1,573959999	1,580149179	5,451361778	6,137734746	0	2,514760495	2,183710301	1,046000271	0,86696585	2,822647221
MNG_thybas_CTG:57024	probable lysine--tRNA ligase, cytoplasmic (75702) PFAM: tRNA synthetases class II (D, K and N)(PF00152.17:tRNA-synt_2)	GO:0006418; GO:0006430	tRNA aminoacylation for protein translation; lysyl-tRNA aminoacylation	GO:0000166; GO:0003676; GO:0004812; GO:0004824; GO:0005524	nucleotide binding; nucleic acid binding; aminoacyl-tRNA ligase activity; lysine-tRNA ligase activity; ATP binding	GO:0005737	cytoplasm	nsd	UE in St	UE in St	UE in St	nsd	9,180007628	0	10,36277584	0	0	0	264,1564118	95,81314083	117,1576401	158,5880254	364,4602056	251,8932634	381,0969826	365,3289224	311,4406469	458,9152063	331,8403322	292,0322485	139,5362907	90,74943696	187,7183393	149,3557004	241,6952101	236,9215445	63,70779815	131,0960505	61,15480698	63,43991646	95,66968158	121,7696896
MNG_thybas_CTG:69782	PFAM: tRNA synthetase class II core domain (G, H, P, S and T)(PF00587.22:tRNA-synt_2b)	GO:0006418; GO:0006435; GO:0043039	tRNA aminoacylation for protein translation; threonyl-tRNA aminoacylation; tRNA aminoacylation	GO:0000166; GO:0004812; GO:0004829; GO:0005524; GO:0016876	nucleotide binding; aminoacyl-tRNA ligase activity; threonine-tRNA ligase activity; ATP binding; ligase activity, forming aminoacyl-tRNA and related compounds	GO:0005737	cytoplasm	nsd	nsd	UE in St	UE in St	UE in St	0	0	0	0	0	0	0	2,111817078	0	0	0	0,892447346	0	0	1,332480413	0	0	0	0	0	0	3,160298359	0	0	2,661623485	0	0	0	1,725262042	0
MNG_thybas_CTG:85544	PFAM: tRNA synthetases class I (I, L, M and V)(PF00133.19:tRNA-synt_1)	GO:0006418; GO:0006438; GO:0006450	tRNA aminoacylation for protein translation; valyl-tRNA aminoacylation; regulation of translational fidelity	GO:0000166; GO:0002161; GO:0004812; GO:0004832; GO:0005524; GO:0016874	nucleotide binding; aminoacyl-tRNA editing activity; aminoacyl-tRNA ligase activity; valine-tRNA ligase activity; ATP binding; ligase activity	NA	NA	UE in St	nsd	UE in St	nsd	UE in St	16,2617278	0	3,903019274	0	0	0	2,678708882	0	0,940798523	2,253471054	1,869697869	0	2,443817087	0,935805022	2,664960826	0,698841454	0	0	2,863555578	0,929238552	0,78698	0	0	0,830545974	0	1,132774998	1,091855151	2,092000543	0	0
MNG_thybas_CTG:82079	peptidyl-prolyl cis-trans isomerase PASTICCINO1 (75702)	GO:0006457; GO:0030154; GO:0042761; GO:0048513; GO:0006396	protein folding; cell differentiation; very long-chain fatty acid biosynthetic process; animal organ development; RNA processing	NA	NA	GO:0005730	nucleolus	UE in St	nsd	nsd	UE in St	UE in St	10,93732337	0	0	0	0	0	0	0	0	4,326664423	0	0	0	0	0	0	0	0	0	0	0	0	0	0	0	0	0	0	0	0
MNG_thybas_CTG:115506	tubulin--tyrosine ligase-like protein 12 (75702) PFAM: Tubulin-tyrosine ligase family(PF03133.12:TTL)	GO:0006464	cellular protein modification process	NA	NA	NA	NA	UE in St	UE in St	UE in St	UE in St	nsd	0	15,36930862	11,28559821	0	0	0	17,60804638	63,1644488	69,34625913	26,54588901	53,39857113	25,56861647	8,960662653	15,19747355	15,28355034	21,68505033	0	0	10,71924305	13,59476001	7,791101996	0	10,04867688	3,629485905	76,81051698	66,25600963	45,39933716	47,64531236	5,331839979	24,70676881
MNG_thybas_CTG:52158	wall-associated receptor kinase-like 10 (2711) PFAM: Wall-associated receptor kinase galacturonan-binding(PF13947.3:GUB_WAK_bind)	GO:0006468	protein phosphorylation	GO:0004672; GO:0004674; GO:0005524; GO:0030247	protein kinase activity; protein serine/threonine kinase activity; ATP binding; polysaccharide binding	GO:0016020; GO:0016021	membrane; integral component of membrane	nsd	nsd	UE in St	UE in St	UE in St	3,820631746	16,14606956	1,046664329	7,943154851	2,085005911	3,935791794	0	0	0	0	0	0	0	0	0	0	0	0	0	0	0	0	0	0	0	0	0	0	0	0
MNG_thybas_CTG:60842	serine/threonine-protein kinase minibrain-like (75702) PFAM: Transferase family(PF02458.12:Transferase)	GO:0006468	protein phosphorylation	GO:0000166; GO:0004672; GO:0005524	nucleotide binding; protein kinase activity; ATP binding	NA	NA	UE in St	nsd	nsd	UE in St	UE in St	17,78298621	0	5,488995376	0	0	0	0	0	0	0	0	0	0	0,935805022	0	0	0	0	0	0,929238552	1,573959999	0	0	0	0	0	2,183710301	1,046000271	0	0
MNG_thybas_CTG:3128	calcium-dependent protein kinase 13 (57918)	GO:0006468	protein phosphorylation	GO:0000166; GO:0004672; GO:0005509; GO:0005524	nucleotide binding; protein kinase activity; calcium ion binding; ATP binding	NA	NA	UE in St	UE in St	UE in St	nsd	UE in St	0	0	0	0	3,719547583	0	0	0	0	0	0	0	0	0	0	7,253974297	17,02028681	0	0	0	0	16,19652909	0	5,323799692	0	7,929424986	0	22,10198573	0	36,16947033
MNG_thybas_CTG:106710	probable inactive serine/threonine-protein kinase scy1 (75702) PFAM: Myb/SANT-like DNA-binding domain(PF13837.3:Myb_DNA-bind_4)	GO:0006468	protein phosphorylation	GO:0004672; GO:0005524	protein kinase activity; ATP binding	NA	NA	UE in St	UE in St	UE in St	nsd	UE in St	0	78,40006498	0,031959216	0	0	0	0	0	2,389628248	0	0	0	1,604773221	0	0	1,38370608	0	0	0	0	0	0	0	0	0	0	0	0	0	0
MNG_thybas_CTG:106350	probable LRR receptor-like serine/threonine-protein kinase At1g63430 (75702) PFAM: Protein tyrosine kinase(PF07714.14:Pkinase_Tyr)	GO:0006468	protein phosphorylation	GO:0004672; GO:0005524	protein kinase activity; ATP binding	GO:0016020; GO:0016021	membrane; integral component of membrane	nsd	UE in St	UE in St	nsd	UE in St	0	0	0	5,844461763	0	0	26,97459844	3,991334277	18,73129859	50,13973094	18,96808488	32,12810446	15,83593472	0	7,075470993	0	18,27746709	7,893934437	12,98145195	20,42466337	25,74998559	0	19,3159919	12,67413156	65,31675383	82,5453141	23,66050111	20,75264538	49,98058127	49,80939669
MNG_thybas_CTG:99300	inactive protein kinase SELMODRAFT_444075-like (75702) PFAM: Protein kinase domain(PF00069.22:Pkinase)	GO:0006468	protein phosphorylation	GO:0004672; GO:0005524	protein kinase activity; ATP binding	NA	NA	nsd	UE in St	UE in St	nsd	UE in St	0	0	3,583427112	0	11,04280909	1,778675138	70,38754038	87,54537697	185,977052	69,1928287	40,71267109	11,95879444	25,44013588	19,64254741	7,515189529	17,94624855	13,09677914	26,61928276	29,55189357	47,45621283	58,96054157	4,724646046	10,48478582	1,777368384	118,2411256	71,55739662	50,36727809	19,47652505	42,4119694	43,07118701
MNG_thybas_CTG:58460	PFAM: Protein tyrosine kinase(PF07714.14:Pkinase_Tyr)	GO:0006468	protein phosphorylation	GO:0004672; GO:0004674; GO:0005524	protein kinase activity; protein serine/threonine kinase activity; ATP binding	NA	NA	UE in St	nsd	UE in St	nsd	UE in St	12,84326781	6,628862747	0	0	0	0	45,53805099	30,62134763	34,80954535	18,02776843	35,52425951	29,45076242	68,42687844	69,24957161	47,96929486	41,23164581	27,63033574	31,19447198	65,38451903	62,25898296	61,38443997	47,40447538	58,14785897	42,35784466	47,0705118	88,35644984	151,7678659	148,5320385	84,96265333	78,31124912
MNG_thybas_CTG:54038	probable LRR receptor-like serine/threonine-protein kinase At1g67720 (75702) PFAM: Carbohydrate-binding protein of the ER(PF12819.4:Malectin_like)	GO:0006468	protein phosphorylation	GO:0004672; GO:0004674; GO:0005524	protein kinase activity; protein serine/threonine kinase activity; ATP binding	GO:0016020; GO:0016021	membrane; integral component of membrane	nsd	UE in St	UE in St	UE in St	nsd	181,5280937	89,3425904	85,00352519	0	0	46,35908603	0	0	0	0	0	0	0	0	5,769640188	0	0	0	0	0	0	0	0,635992207	0,00830546	0	0	0	0	0	0
MNG_thybas_CTG:75207	protein STRUBBELIG-RECEPTOR FAMILY 3 (75702) PFAM: Protein tyrosine kinase(PF07714.14:Pkinase_Tyr)	GO:0006468	protein phosphorylation	GO:0004672; GO:0005524	protein kinase activity; ATP binding	GO:0016020; GO:0016021	membrane; integral component of membrane	UE in St	UE in St	nsd	UE in St	nsd	8,11337817	0	0	0	0	0	0	6,441042088	2,145020632	18,63620561	9,049337685	0	13,66093752	17,72414711	15,43012318	8,721541352	42,41256535	12,67708681	1,217011121	5,57543131	2,360939999	0	14,53696474	9,077867493	2,618832111	20,65048821	3,548529239	2,499940649	24,1103203	36,71162514
MNG_thybas_CTG:50461	leucine-rich repeat receptor-like serine/threonine/tyrosine-protein kinase SOBIR1 (75702)	GO:0006468	protein phosphorylation	GO:0004672; GO:0005524	protein kinase activity; ATP binding	GO:0016020; GO:0016021	membrane; integral component of membrane	UE in St	UE in St	UE in St	nsd	nsd	0	5,324206029	0	0	0	0	5,357417763	3,558411776	8,467186707	0	14,02273402	1,784894692	8,146056957	5,61483013	5,329921652	4,891890181	2,763033574	4,332565553	0,954518526	2,787715655	2,360939999	3,160298359	0	5,813821816	2,567482462	0	5,459275753	16,5791043	44,21525836	1,721126354
MNG_thybas_CTG:74569	serine/threonine-protein kinase AFC1 (2711) PFAM: Protein kinase domain(PF00069.22:Pkinase)	GO:0006468; GO:0006355; GO:0045727	protein phosphorylation; regulation of transcription, DNA-templated; positive regulation of translation	GO:0004672; GO:0005524	protein kinase activity; ATP binding	NA	NA	UE in St	nsd	UE in St	UE in St	nsd	10,88486619	0	0	0	0	0	35,41253141	99,37155261	124,0819172	41,54273887	39,25430676	32,12810446	35,63899919	34,18495744	7,541839137	23,71169055	31,73344059	27,00921366	18,43652533	11,67123621	6,996252196	14,91660825	0	27,11732604	136,7441159	168,6022307	79,388788	41,42161075	52,63349677	142,8965156
MNG_thybas_CTG:73256	uncharacterized LOC103325479 (102107) PFAM: Protein tyrosine kinase(PF07714.14:Pkinase_Tyr)	GO:0006468; GO:0006486; GO:0016310	protein phosphorylation; protein glycosylation; phosphorylation	GO:0004672; GO:0004712; GO:0005524; GO:0016301	protein kinase activity; protein serine/threonine/tyrosine kinase activity; ATP binding; kinase activity	NA	NA	UE in St	UE in St	UE in St	UE in St	nsd	32,18248388	29,49429147	0	0	0	0	0	0	0	0	0,327197127	0	0	0	1,332480413	0	1,381516787	0	0	0	0	0	0	0	0	0	1,37573749	0	0	0,886380072
MNG_thybas_CTG:45091	CBL-interacting serine/threonine-protein kinase 21-like (75702) PFAM: Protein kinase domain(PF00069.22:Pkinase)	GO:0006468; GO:0007165; GO:0016310	protein phosphorylation; signal transduction; phosphorylation	GO:0000166; GO:0004672; GO:0004674; GO:0005524; GO:0016301; GO:0016740	nucleotide binding; protein kinase activity; protein serine/threonine kinase activity; ATP binding; kinase activity; transferase activity	NA	NA	UE in St	nsd	UE in St	UE in St	UE in St	0	0	4,018871433	0	0	0	0	0	0	39,43574344	25,80183059	0	0	0	0	0	12,65469377	17,33026221	0	42,32681603	29,11825998	0	0	0	8,703765546	0	0	0	32,25112963	0
MNG_thybas_CTG:37300	CBL-interacting protein kinase 2 (225117) PFAM: Protein kinase domain(PF00069.22:Pkinase)	GO:0006468; GO:0007165; GO:0016310	protein phosphorylation; signal transduction; phosphorylation	GO:0000166; GO:0004672; GO:0004674; GO:0005524; GO:0016301; GO:0016740	nucleotide binding; protein kinase activity; protein serine/threonine kinase activity; ATP binding; kinase activity; transferase activity	NA	NA	UE in St	nsd	UE in St	nsd	UE in St	0	13,28789097	1,661879241	6,110119116	0	0	0	0	0	0	0	0	0	0	0	0	0	0	0	0	0	0	0	0	0	0	0	0	0	0
MNG_thybas_CTG:47545	CBL-interacting serine/threonine-protein kinase 24 (75702) PFAM: Protein kinase domain(PF00069.22:Pkinase)	GO:0006468; GO:0007165; GO:0016310	protein phosphorylation; signal transduction; phosphorylation	GO:0004672; GO:0005524; GO:0000166; GO:0004674; GO:0016301; GO:0016740	protein kinase activity; ATP binding; nucleotide binding; protein serine/threonine kinase activity; kinase activity; transferase activity	GO:0016020; GO:0016021	membrane; integral component of membrane	UE in St	nsd	UE in St	UE in St	nsd	0	0	0	0	0	0	25,00128289	3,167725617	6,585589661	5,633677634	8,41364041	3,569789385	6,516845566	3,743220087	3,997441239	5,590731636	2,763033574	10,39815733	1,431777789	1,858477103	0,78698	0	7,268482371	1,661091947	2,567482462	12,46052498	6,551130903	0	14,73841945	17,21126354
MNG_thybas_CTG:63065	PFAM: Protein tyrosine kinase(PF07714.14:Pkinase_Tyr)	GO:0006468; GO:0008152; GO:0016310	protein phosphorylation; metabolic process; phosphorylation	GO:0004672; GO:0005524; GO:0016301; GO:0016597	protein kinase activity; ATP binding; kinase activity; amino acid binding	NA	NA	nsd	UE in St	UE in St	UE in St	UE in St	9,477265018	8,054181358	0	0	0	0	12,34884794	13,9485518	0	0	0	0	5,954767636	3,060082421	0	4,877913352	0	0	0	0	2,951174998	0	0	4,792250268	16,23504743	4,950226741	8,156157975	10,10436262	2,730942428	24,44859986
MNG_thybas_CTG:46454	putative kinase-like protein TMKL1 (75702) PFAM: Protein tyrosine kinase(PF07714.14:Pkinase_Tyr)	GO:0006468; GO:0009855; GO:0009944; GO:0010014; GO:0010073; GO:0010075; GO:0016310	protein phosphorylation; determination of bilateral symmetry; polarity specification of adaxial/abaxial axis; meristem initiation; meristem maintenance; regulation of meristem growth; phosphorylation	GO:0004672; GO:0005524; GO:0016301	protein kinase activity; ATP binding; kinase activity	GO:0005886; GO:0009506; GO:0016020; GO:0016021	plasma membrane; plasmodesma; membrane; integral component of membrane	UE in St	nsd	UE in St	UE in St	UE in St	9,468522154	0	0	0	0	0	1,785805921	3,167725617	0	0	0	1,784894692	0	0	0	0	2,763033574	0	1,909037052	0	0	0	0	0	4,279137436	0	3,275565452	0	0	0
MNG_thybas_CTG:60905	serine/threonine-protein kinase AtPK1/AtPK6-like (75702) PFAM: Protein kinase domain(PF00069.22:Pkinase)	GO:0006468; GO:0016310	protein phosphorylation; phosphorylation	GO:0000166; GO:0004672; GO:0004674; GO:0005524; GO:0016301; GO:0016740	nucleotide binding; protein kinase activity; protein serine/threonine kinase activity; ATP binding; kinase activity; transferase activity	NA	NA	nsd	nsd	UE in St	UE in St	UE in St	0	0	10,75028134	16,23166426	0	0	0	0	1,881597046	0	0	0	0	0	0	0	0	0	0	0	0,78698	0	1,817120593	0	0,855827487	0	0	0	0	0
MNG_thybas_CTG:30931	G-type lectin S-receptor-like serine/threonine-protein kinase RLK1 (2711)	GO:0006468; GO:0016310	protein phosphorylation; phosphorylation	GO:0000166; GO:0004672; GO:0004674; GO:0005524; GO:0016301; GO:0016740	nucleotide binding; protein kinase activity; protein serine/threonine kinase activity; ATP binding; kinase activity; transferase activity	GO:0016020; GO:0016021	membrane; integral component of membrane	UE in St	UE in St	UE in St	nsd	nsd	0	0	0	37,1920294	1,287040686	0	1,785805921	0	0	0	0	0	0	0	0	0	0	0	0	0	0	0	0	1,661091947	0	0	0	0	0	0
MNG_thybas_CTG:34556	calcium-dependent protein kinase 29 (225117) PFAM: Protein kinase domain(PF00069.22:Pkinase)	GO:0006468; GO:0035195	protein phosphorylation; gene silencing by miRNA	GO:0000166; GO:0004672; GO:0005509; GO:0005524	nucleotide binding; protein kinase activity; calcium ion binding; ATP binding	GO:0035068	micro-ribonucleoprotein complex	UE in St	nsd	UE in St	UE in St	nsd	0	5,369454239	13,08330412	0	0	0	0	0	0,940798523	0	0	0	0	0	0	0	0	0	0	0	0	0	0	0	0	0	2,183710301	0	0	0
MNG_thybas_CTG:76290	uncharacterized LOC105108220 (75702) PFAM: Protein kinase domain(PF00069.22:Pkinase)	GO:0006468; GO:0035195	protein phosphorylation; gene silencing by miRNA	GO:0004672; GO:0005524	protein kinase activity; ATP binding	GO:0035068	micro-ribonucleoprotein complex	UE in St	UE in St	nsd	UE in St	nsd	0	0	11,00595507	0	0	0	0	0	0	0	0	0	1,303369113	0	0	0	0	0,901173635	0	0	0	0	0	0	0	0	0	0	0	0
MNG_thybas_CTG:66436	UDP-glucose:glycoprotein glucosyltransferase (75702) PFAM: UDP-glucose:Glycoprotein Glucosyltransferase(PF06427.8:UDP-g_GGTase)	GO:0006486; GO:0097359; GO:0006396	protein glycosylation; UDP-glucosylation; RNA processing	GO:0003980; GO:0016740; GO:0016757	UDP-glucose:glycoprotein glucosyltransferase activity; transferase activity; transferase activity, transferring glycosyl groups	GO:0005730	nucleolus	UE in St	UE in St	nsd	nsd	UE in St	0	6,108508333	0	0	0	0	60,47631752	58,82466471	28,01698001	21,47557914	57,16601234	31,60156053	73,20046782	144,7596788	99,389714	156,2260071	61,22882399	13,02369205	11,9171638	24,53189776	17,19551299	29,01153893	8,013501814	0	0	0	0	0	0	0
MNG_thybas_CTG:51276	uncharacterized LOC105109730 (75702) PFAM: ATP-dependent protease La (LON) substrate-binding domain(PF02190.13:LON_substr_bdg)	GO:0006508	proteolysis	GO:0004176	ATP-dependent peptidase activity	NA	NA	nsd	UE in St	UE in St	UE in St	UE in St	0	0	14,37365747	0	0	0	0	0	0	2,253471054	0	8,924473461	0	0	0	0	0	0	0	0	0	0	0	0	0	0	0	0	0	0
MNG_thybas_CTG:38475	peptidase: hypothetical protein (MER412303:S54.UNW)	GO:0006508	proteolysis	GO:0004252; GO:0008233; GO:0016787	serine-type endopeptidase activity; peptidase activity; hydrolase activity	GO:0016020; GO:0016021	membrane; integral component of membrane	nsd	nsd	UE in St	UE in St	UE in St	0	9,999854383	4,821846739	0	0	0	1,785805921	0	0	0	0	0	0	0	0	0	0	0	0	0	0	0	0	0	0	0	0	0	0	0
MNG_thybas_CTG:54721	membrane-bound transcription factor site-1 protease (75702) peptidase: site-1 protease, putative (MER170118:S08.063) PFAM: Subtilase family(PF00082.19:Peptidase_S8)	GO:0006508	proteolysis	GO:0004252	serine-type endopeptidase activity	GO:0016020; GO:0016021	membrane; integral component of membrane	nsd	UE in St	UE in St	nsd	UE in St	14,93281241	0	12,02465508	43,11618837	0	0	0	0	31,06516723	0	0	0	0	0	0	0	0	0	0	0	0	0	0	0	0	0	0	0	0	0
MNG_thybas_CTG:83137	ATP-dependent zinc metalloprotease FTSH 6, chloroplastic (75702) peptidase: hypothetical protein (MER258487:M41.UNW) PFAM: ATPase family associated with various cellular activities (AAA)(PF00004.26:AAA)	GO:0006508; GO:0006396	proteolysis; RNA processing	GO:0000166; GO:0004222; GO:0005524; GO:0008270	nucleotide binding; metalloendopeptidase activity; ATP binding; zinc ion binding	GO:0016020; GO:0016021; GO:0005730	membrane; integral component of membrane; nucleolus	UE in St	UE in St	UE in St	UE in St	nsd	17,42452876	12,05864793	0	0	6,164924886	7,72020698	0	37,81208478	0	0	0	0	0	0	0	0	0	58,89689612	0	0	0	0	0	0	0	0	0	0	0	0
MNG_thybas_CTG:79322	presenilin-like protein At2g29900 (75702) peptidase: unnamed protein product, partial (MER119367:A22.A02) PFAM: Presenilin(PF01080.14:Presenilin)	GO:0006508; GO:0007219	proteolysis; Notch signaling pathway	GO:0004190; GO:0008233; GO:0016787	aspartic-type endopeptidase activity; peptidase activity; hydrolase activity	GO:0000139; GO:0005783; GO:0005789; GO:0005794; GO:0016020; GO:0016021	Golgi membrane; endoplasmic reticulum; endoplasmic reticulum membrane; Golgi apparatus; membrane; integral component of membrane	nsd	UE in St	UE in St	UE in St	nsd	0	0	0	16,77626183	0	32,48920438	0	0	0	0	0	0	0	0	0	0	0	0	0	0	0	0	0	0	0	0	0	0	0	0
MNG_thybas_CTG:104166	ATP-dependent zinc metalloprotease FTSH 8, mitochondrial-like (75702) peptidase: hypothetical protein (MER258487:M41.UNW) PFAM: ATPase family associated with various cellular activities (AAA)(PF00004.26:AAA)	GO:0006508; GO:0051301	proteolysis; cell division	GO:0000166; GO:0004222; GO:0005524; GO:0008233; GO:0008270	nucleotide binding; metalloendopeptidase activity; ATP binding; peptidase activity; zinc ion binding	GO:0016020; GO:0016021	membrane; integral component of membrane	UE in St	UE in St	nsd	UE in St	nsd	0	0	0	0	0	0	0	0	25,66498371	25,68957001	4,197471715	0	0	0	0	0	0	0	0	21,87427551	8,255420195	0	13,42852118	0	20,30878627	37,78937393	0	19,14180497	80,61048476	59,93822529
MNG_thybas_CTG:71091	cullin-1 (75702)	GO:0006511	ubiquitin-dependent protein catabolic process	GO:0031625	ubiquitin protein ligase binding	GO:0031461	cullin-RING ubiquitin ligase complex	UE in St	UE in St	UE in St	nsd	nsd	0	0	2,03740003	0	0	2,157116656	4,785959868	9,291995143	4,958008216	8,506853228	4,113335311	1,909837321	0	0	4,157338888	6,59706333	3,039336931	0,953164422	0,496349634	0,966408094	0	3,397320736	0	0	10,20146365	22,40628946	2,281977265	15,75276409	12,02481634	39,95594831
MNG_thybas_CTG:67944	peptidase: hypothetical protein (MER584397:M01.UPW) PFAM: Ubiquitin carboxyl-terminal hydrolase(PF00443.26:UCH)	GO:0006511; GO:0016579	ubiquitin-dependent protein catabolic process; protein deubiquitination	GO:0004843; GO:0036459	thiol-dependent ubiquitin-specific protease activity; thiol-dependent ubiquitinyl hydrolase activity	NA	NA	UE in St	UE in St	nsd	nsd	UE in St	0	0	13,62261589	0	0	0	0	6,018678672	0	14,82783953	4,926653884	9,816920808	2,14241298	3,649639585	3,890842806	11,69161753	3,591943646	11,48996385	2,877873356	0	0	11,20325768	0	0	12,13563377	10,09302523	11,10416688	14,75906383	8,010764457	12,17696896
MNG_thybas_CTG:107449	asparagine synthetase [glutamine-hydrolyzing] 1 (2711) peptidase: Asparagine synthetase (fragment) (MER037116:C44.UPW) PFAM: Asparagine synthase(PF00733.18:Asn_synthase)	GO:0006529	asparagine biosynthetic process	GO:0004066	asparagine synthase (glutamine-hydrolyzing) activity	NA	NA	UE in St	UE in St	UE in St	nsd	nsd	26,49962202	10,73136711	55,12565298	54,65900035	0	10,86127158	19,25098783	33,49341886	7,432308331	0	5,739972457	6,49701668	18,3204821	23,03016158	28,28855917	13,08231203	27,2573262	33,58604817	3,985114846	22,74775975	12,59954979	0	0	10,80540312	5,982234136	28,29671945	47,38651353	9,40354244	8,400899089	0
MNG_thybas_CTG:86336	mitochondrial inner membrane protein OXA1-like (75702) PFAM: 60Kd inner membrane protein(PF02096.17:60KD_IMP)	GO:0006626; GO:0051205	protein targeting to mitochondrion; protein insertion into membrane	NA	NA	GO:0005622; GO:0016020; GO:0016021	intracellular; membrane; integral component of membrane	UE in St	nsd	UE in St	UE in St	nsd	3,969260441	14,53221674	0	0	0	0	7,991481497	0	2,558971982	0	0	0,999541028	0	2,330154504	0	0	0	3,197433378	0	0	11,80469999	0	0	0	0	5,49395874	2,260140162	1,453940377	11,50463683	5,128956536
MNG_thybas_CTG:60074	lecithin-cholesterol acyltransferase-like 4 (75702) PFAM: Lecithin:cholesterol acyltransferase(PF02450.12:LCAT)	GO:0006629	lipid metabolic process	GO:0008374	O-acyltransferase activity	NA	NA	nsd	nsd	UE in St	UE in St	UE in St	5,499261712	25,27112522	0	0	1,209818245	0	0	1,953430797	0	0	0	1,481462595	0	0	0	0	0	5,337720761	0,978381489	0	0	0	0	0	7,342999841	13,77454398	9,13882761	0	0	2,160013575
MNG_thybas_CTG:92262	probable inactive patatin-like protein 9 (75702) PFAM: Patatin-like phospholipase(PF01734.19:Patatin)	GO:0006629; GO:0008152; GO:0016042	lipid metabolic process; metabolic process; lipid catabolic process	GO:0016787	hydrolase activity	NA	NA	nsd	UE in St	UE in St	UE in St	UE in St	0	0	0	0	0	0	0	0	0	0	0	0	0	0	0	0,817644502	0	0	1,570182975	6,365284079	0,912896799	0	2,289571947	0	1,009876435	1,393313247	4,127212469	5,230001357	0	0
MNG_thybas_CTG:103616	acyl-coenzyme A oxidase 2, peroxisomal (2711) PFAM: Acyl-CoA dehydrogenase, middle domain(PF02770.16:Acyl-CoA_dh_M)	GO:0006631; GO:0006635; GO:0008152; GO:0055114	fatty acid metabolic process; fatty acid beta-oxidation; metabolic process; oxidation-reduction process	GO:0003995; GO:0003997; GO:0016627; GO:0050660	acyl-CoA dehydrogenase activity; acyl-CoA oxidase activity; oxidoreductase activity, acting on the CH-CH group of donors; flavin adenine dinucleotide binding	GO:0005777	peroxisome	UE in St	UE in St	nsd	UE in St	nsd	7,518863391	0	15,70395984	29,9263008	14,15744755	27,3613218	22,73330937	0	15,52317563	7,109701174	0	0	0	0	0	5,800384072	4,9872756	3,110782067	0	1,951400959	0	0	12,61081691	0	19,37593431	22,47425596	49,83226907	0	4,967714322	15,11148939
MNG_thybas_CTG:43322	peroxisomal fatty acid beta-oxidation multifunctional protein MFP2 (3555) PFAM: 3-hydroxyacyl-CoA dehydrogenase, NAD binding domain(PF02737.15:3HCDH_N)	GO:0006631; GO:0008152; GO:0055114; GO:0007031; GO:0009062; GO:0009407; GO:0043161; GO:0051788; GO:0080129	fatty acid metabolic process; metabolic process; oxidation-reduction process; peroxisome organization; fatty acid catabolic process; toxin catabolic process; proteasome-mediated ubiquitin-dependent protein catabolic process; response to misfolded protein; proteasome core complex assembly	GO:0003824; GO:0003857; GO:0016491; GO:0016508	catalytic activity; 3-hydroxyacyl-CoA dehydrogenase activity; oxidoreductase activity; long-chain-enoyl-CoA hydratase activity	GO:0005618; GO:0005730; GO:0009506	cell wall; nucleolus; plasmodesma	nsd	higher in St	UE in St	UE in St	nsd	19,92498799	0	0	0	0	0	0	0	0	0	0	0	2,403086802	0	0	1,355752422	0	0	0	0	0	3,065489408	0	0	0	0	0	4,330441124	0	1,643675668
MNG_thybas_CTG:107867	3-ketoacyl-CoA synthase 21-like (75702) PFAM: FAE1/Type III polyketide synthase-like protein(PF08392.9:FAE1_CUT1_RppA)	GO:0006633; GO:0008152; GO:0008610	fatty acid biosynthetic process; metabolic process; lipid biosynthetic process	GO:0003824; GO:0016740; GO:0016746; GO:0016747	catalytic activity; transferase activity; transferase activity, transferring acyl groups; transferase activity, transferring acyl groups other than amino-acyl groups	GO:0016020; GO:0016021	membrane; integral component of membrane	UE in St	nsd	UE in St	nsd	UE in St	0	0	0	0	0	0	0	0	0	0	0	0	0	0	0	0	0	0	0	0	0	0	0	0	0	0	0	0	0	0
MNG_thybas_CTG:5385	3-ketoacyl-CoA synthase 4-like (75702) PFAM: FAE1/Type III polyketide synthase-like protein(PF08392.9:FAE1_CUT1_RppA)	GO:0006633; GO:0008152; GO:0008610; GO:0006417	fatty acid biosynthetic process; metabolic process; lipid biosynthetic process; regulation of translation	GO:0003824; GO:0016740; GO:0016746; GO:0016747	catalytic activity; transferase activity; transferase activity, transferring acyl groups; transferase activity, transferring acyl groups other than amino-acyl groups	GO:0016020; GO:0016021	membrane; integral component of membrane	UE in St	nsd	nsd	UE in St	UE in St	0,008742864	0	0	59,98543028	31,46814477	19,64111482	0	6,631105625	0	0	9,900050215	0	0	0	5,836264209	0	3,840616667	0	0	0	0	0	0	4,244089926	9,508243384	0	0	4,100321064	0	1,488774296
MNG_thybas_CTG:81308	transmembrane protein 50 homolog (2711)	GO:0006661; GO:0008150; GO:0006396	phosphatidylinositol biosynthetic process; biological_process; RNA processing	NA	NA	GO:0016020; GO:0016021; GO:0005730	membrane; integral component of membrane; nucleolus	UE in St	UE in St	UE in St	nsd	UE in St	17,65184324	8,370918827	0	0	0	0	0,892902961	0	0	0	0	0	4,073028479	2,807415065	6,662402065	1,397682909	4,14455036	15,59723599	0	0	1,573959999	0	0	0	2,567482462	9,062199984	15,28597211	1,046000271	6,935726802	0
MNG_thybas_CTG:95856	uncharacterized LOC105112215 (75702) PFAM: CarD-like/TRCF domain(PF02559.13:CarD_CdnL_TRCF)	GO:0006783; GO:0016192	heme biosynthetic process; vesicle-mediated transport	GO:0003676; GO:0004386; GO:0005524; GO:0016787	nucleic acid binding; helicase activity; ATP binding; hydrolase activity	GO:0016020	membrane	UE in St	UE in St	UE in St	nsd	nsd	4,546289492	0	6,375863625	0	0	0	40,25206546	0	12,76663596	20,28123948	0	0	23,07777936	10,47165819	0	22,44678752	0	0	6,194825234	0	14,00037419	25,89864505	21,20579732	14,20233615	38,24693041	33,92661119	81,81270643	0	36,75068239	7,770885489
MNG_thybas_CTG:82979	phosphatidylinositol transfer protein 2-like (57918) PFAM: Phosphatidylinositol transfer protein(PF02121.15:IP_trans)	GO:0006810	transport	NA	NA	GO:0005622	intracellular	nsd	UE in St	nsd	UE in St	UE in St	4,992175577	0	4,006886727	0	0	5,67662278	0	21,11817078	0	23,66144606	0	6,26498037	0	0	0	0	0	0	0,477259263	0	0	0	0	0	0	0	0	0	0	0
MNG_thybas_CTG:74458	metal transporter Nramp2-like (2711) PFAM: Natural resistance-associated macrophage protein(PF01566.15:Nramp)	GO:0006810	transport	GO:0005215	transporter activity	GO:0016020; GO:0016021	membrane; integral component of membrane	UE in St	nsd	UE in St	nsd	UE in St	9,110064713	0	0	0	0	0	0	1,277649332	1,270078006	0	0	0	3,339883352	0	3,157978579	0	0	3,786662293	0,610891857	0	2,998393798	0	0	3,878649697	8,164594229	5,165453991	13,30971429	0	4,291480959	5,696928232
MNG_thybas_CTG:58567	ethylene-insensitive protein 2-like (75702) PFAM: Natural resistance-associated macrophage protein(PF01566.15:Nramp)	GO:0006810; GO:0006396	transport; RNA processing	GO:0005215	transporter activity	GO:0016020; GO:0016021; GO:0005730	membrane; integral component of membrane; nucleolus	UE in St	UE in St	nsd	nsd	UE in St	0	0	6,767364023	0	0	0	0	0	0	0	0	0	0	0	17,4288438	4,891890181	0	3,379401131	0,601346671	0	0	0	0	0	0	7,838802986	0	4,04802105	0	0
MNG_thybas_CTG:107273	sodium/hydrogen exchanger 6 (225117) PFAM: Sodium/hydrogen exchanger family(PF00999.18:Na_H_Exchanger)	GO:0006810; GO:0006811; GO:0006812; GO:0006814; GO:0006885; GO:0035725; GO:0055085; GO:1902600	transport; ion transport; cation transport; sodium ion transport; regulation of pH; sodium ion transmembrane transport; transmembrane transport; hydrogen ion transmembrane transport	GO:0015297; GO:0015299; GO:0015385	antiporter activity; solute:proton antiporter activity; sodium:proton antiporter activity	GO:0016020; GO:0016021	membrane; integral component of membrane	UE in St	nsd	UE in St	UE in St	nsd	0	0	10,24292878	0	0	0	54,62780312	35,54188142	56,60784713	57,40717509	32,26163673	47,82625328	21,17974809	26,11831816	41,53341447	52,04272311	40,46462668	60,24865658	14,71390308	14,80277013	36,40569478	34,57366404	15,99066122	20,24871084	46,74529736	35,43320194	53,73019196	39,88399035	21,44006548	84,98061374
MNG_thybas_CTG:49159	probable cyclic nucleotide-gated ion channel 20, chloroplastic (75702) PFAM: Ion transport protein(PF00520.28:Ion_trans)	GO:0006810; GO:0006811; GO:0034220; GO:0055085	transport; ion transport; ion transmembrane transport; transmembrane transport	GO:0005216	ion channel activity	GO:0016020; GO:0016021	membrane; integral component of membrane	UE in St	UE in St	nsd	nsd	UE in St	0	6,764607377	0	0	0	0	6,250320724	0	3,763194092	2,253471054	2,804546803	0,892447346	0,814605696	1,871610043	1,332480413	0	0	0	0,477259263	0,929238552	0,78698	3,160298359	1,817120593	4,152729869	3,423309949	4,531099992	3,275565452	0	0,86696585	16,35070036
MNG_thybas_CTG:49162	probable cyclic nucleotide-gated ion channel 20, chloroplastic (75702) PFAM: Ion transport protein(PF00520.28:Ion_trans)	GO:0006810; GO:0006811; GO:0034220; GO:0055085	transport; ion transport; ion transmembrane transport; transmembrane transport	GO:0005216	ion channel activity	GO:0016020; GO:0016021	membrane; integral component of membrane	UE in St	UE in St	UE in St	nsd	nsd	0	3,823473735	14,98088258	0	0	0	0	0	0	0	0	0	0	0	0	0	0	0	7,636148208	3,716954207	4,721879997	0	3,634241186	2,491637921	0	12,46052498	70,97058479	12,55200326	106,6367996	15,49013719
MNG_thybas_CTG:37043	ABC transporter A family member 7-like (75702) PFAM: ABC transporter(PF00005.24:ABC_tran)	GO:0006810; GO:0008152	transport; metabolic process	GO:0000166; GO:0005215; GO:0005524; GO:0016887	nucleotide binding; transporter activity; ATP binding; ATPase activity	GO:0016020; GO:0016021	membrane; integral component of membrane	UE in St	nsd	UE in St	nsd	UE in St	15,52732719	19,7055954	0	0	0	0	0	0	0	0	0	0	0	0	0	0	0	0	0	0	0	0	0	0	0	0	0	0	0	0
MNG_thybas_CTG:6292	ABC transporter B family member 15-like (75702) PFAM: ABC transporter transmembrane region(PF00664.20:ABC_membrane)	GO:0006810; GO:0008152; GO:0055085	transport; metabolic process; transmembrane transport	GO:0000166; GO:0005524; GO:0016887; GO:0042626	nucleotide binding; ATP binding; ATPase activity; ATPase activity, coupled to transmembrane movement of substances	GO:0016020; GO:0016021	membrane; integral component of membrane	UE in St	UE in St	nsd	UE in St	nsd	0	0	0	0	16,56421363	0	1,875096217	11,13983509	0,969022479	3,515414844	0,57025785	4,721046461	6,997462926	9,573285372	0,213196866	0,286524996	6,658910912	5,259734581	5,746201527	0	6,256490996	0	4,070350128	2,674358035	11,06584941	2,220238996	9,881289112	9,278022407	4,933035688	1,41132361
MNG_thybas_CTG:51205	ABC transporter B family member 27-like (75702)	GO:0006810; GO:0008152; GO:0055085; GO:0006396	transport; metabolic process; transmembrane transport; RNA processing	GO:0000166; GO:0005524; GO:0016887; GO:0042626	nucleotide binding; ATP binding; ATPase activity; ATPase activity, coupled to transmembrane movement of substances	GO:0016020; GO:0016021; GO:0005730	membrane; integral component of membrane; nucleolus	UE in St	nsd	UE in St	nsd	UE in St	0	0	0	0	0	0	0	4,994447389	0	0	0	4,489010151	3,722748029	4,473148004	6,409230786	0	0	0	0	0	0	0	0	0	0	21,43210296	9,324442986	4,832521254	12,22421849	4,208153936
MNG_thybas_CTG:112835	ABC transporter C family member 2-like (75702) PFAM: ABC transporter transmembrane region(PF00664.20:ABC_membrane)	GO:0006810; GO:0008152; GO:0055085; GO:0035195	transport; metabolic process; transmembrane transport; gene silencing by miRNA	GO:0000166; GO:0005524; GO:0016887; GO:0042626	nucleotide binding; ATP binding; ATPase activity; ATPase activity, coupled to transmembrane movement of substances	GO:0016020; GO:0016021; GO:0035068	membrane; integral component of membrane; micro-ribonucleoprotein complex	UE in St	UE in St	UE in St	nsd	nsd	0	0	0	0	0	0	0	0	0	0	0	0	0	0	0	0	0	10,41548759	0	0	0	0	0	0	0	0	0	0	0	0
MNG_thybas_CTG:80447	UNKNOWN ANNOTATION	NA	NA	NA	NA	NA	NA	UE in St	nsd	UE in St	UE in St	nsd	12,33618168	0	0	0	0	0	0	0	0	0	0	0	0	0	0	0	0	0	0	0	0	0	0	0	0	1,212069248	0	0	2,748281745	0
MNG_thybas_CTG:86300	equilibrative nucleotide transporter 3-like (71139) PFAM: Nucleoside transporter(PF01733.15:Nucleoside_tran)	GO:0006810; GO:1901642	transport; nucleoside transmembrane transport	GO:0005337	nucleoside transmembrane transporter activity	GO:0016020; GO:0016021	membrane; integral component of membrane	UE in St	nsd	nsd	UE in St	UE in St	3,409717119	0	0	0	0	0	0	78,30617725	0	0	14,65843129	24,6493957	83,1386573	118,8004475	65,14496739	40,70052631	20,17014509	2,720851167	73,99904873	0	14,15777019	65,07054321	56,29439597	0	10,150114	0	8,046972459	61,97551608	50,30135863	0
MNG_thybas_CTG:90713	PFAM: K+ potassium transporter(PF02705.13:K_trans)	GO:0006811; GO:0006813; GO:0071805	ion transport; potassium ion transport; potassium ion transmembrane transport	GO:0015079	potassium ion transmembrane transporter activity	GO:0009507; GO:0016020; GO:0016021	chloroplast; membrane; integral component of membrane	nsd	nsd	UE in St	UE in St	UE in St	15,03772678	1,463025453	4,953678505	16,60358455	7,619280862	16,99202419	23,21547697	20,76972096	8,899954027	17,35172711	19,63182762	12,49426285	28,51119935	18,46343308	14,61731013	23,37624665	33,15640288	18,58670622	16,39862828	13,52042093	21,75212719	20,54193933	0	16,14581373	28,24230708	28,31937495	37,40695746	15,69000407	26,26906526	31,47079539
MNG_thybas_CTG:62105	syntaxin-71 (2711) PFAM: SNARE domain(PF05739.16:SNARE)	GO:0006886; GO:0061025	intracellular protein transport; membrane fusion	GO:0005484	SNAP receptor activity	GO:0005622; GO:0016020; GO:0016021	intracellular; membrane; integral component of membrane	UE in St	nsd	UE in St	nsd	UE in St	0	4,766144774	10,01122446	0	0	0	32,14450658	61,24269526	34,80954535	68,73086714	111,2470232	44,62236731	18,735931	26,20254061	9,32736289	19,56756072	69,07583934	50,25776041	21,47666684	69,69289138	48,79275997	39,50372948	67,23346193	31,560747	330,3494101	566,387499	294,8008906	238,4880619	778,5353335	867,4476825
MNG_thybas_CTG:61688	exocyst complex component SEC6 (75702) PFAM: Exocyst complex component Sec6(PF06046.10:Sec6)	GO:0006887	exocytosis	NA	NA	GO:0000145	exocyst	nsd	UE in St	UE in St	UE in St	nsd	4,161603458	26,23642036	8,832728367	40,88466661	0	0	0	1,055908539	0,940798523	0	0	1,784894692	0	0,935805022	0	1,397682909	2,763033574	1,733026221	0	0	2,360939999	1,580149179	0	1,661091947	0,855827487	0	0	1,046000271	0	0
MNG_thybas_CTG:76632	MLO-like protein 10 (2711) PFAM: Mlo family(PF03094.12:Mlo)	GO:0006952; GO:0009607	defense response; response to biotic stimulus	GO:0005516	calmodulin binding	GO:0016020; GO:0016021	membrane; integral component of membrane	higher in St	UE in St	UE in St	UE in St	nsd	64,6272537	13,03902581	68,6164371	0	7,735114523	0	0	2,491944152	0	0	7,946215942	0	0	2,947785818	8,621148272	0	0	0	0	0	2,258632599	0	4,651828718	0	2,37064214	0,906219998	7,195325442	4,361821132	6,441556268	0
MNG_thybas_CTG:45375	actin-related protein 2/3 complex subunit 3 (75702) PFAM: ARP2/3 complex ARPC3 (21 kDa) subunit(PF04062.11:P21-Arc)	GO:0007015; GO:0009407; GO:0030833; GO:0034314; GO:0010629	actin filament organization; toxin catabolic process; regulation of actin filament polymerization; Arp2/3 complex-mediated actin nucleation; negative regulation of gene expression	GO:0003779	actin binding	GO:0005737; GO:0005856; GO:0005885	cytoplasm; cytoskeleton; Arp2/3 protein complex	UE in St	nsd	UE in St	UE in St	UE in St	6,78446278	0	6,587593432	0	0	0	0,892902961	0	0	0	0	8,924473461	0	0	0	0	0	2,599539332	0,477259263	0,929238552	0	0	1,817120593	2,491637921	2,567482462	5,66387499	12,01040666	6,276001628	15,6053853	8,605631771
MNG_thybas_CTG:58369	PFAM: Microtubule binding(PF16796.2:Microtub_bd)	GO:0007018; GO:0008152	microtubule-based movement; metabolic process	GO:0000166; GO:0003777; GO:0005524; GO:0008017	nucleotide binding; microtubule motor activity; ATP binding; microtubule binding	GO:0005871; GO:0005874	kinesin complex; microtubule	UE in St	UE in St	nsd	UE in St	nsd	0	22,16408147	9,891377403	0	0	0	0	0	0	1,070398751	0	0	2,313480176	3,85551669	0	0	0	0	1,369734085	0,306648722	0,975855199	0	0	0,772407756	0	2,231566746	6,660316418	0	6,07743061	0
MNG_thybas_CTG:107399	ATPase 10, plasma membrane-type-like (75702)	GO:0007033; GO:0007035; GO:0010023; GO:0034220; GO:0006754; GO:0006810; GO:0006811; GO:0015992; GO:1902600	vacuole organization; vacuolar acidification; proanthocyanidin biosynthetic process; ion transmembrane transport; ATP biosynthetic process; transport; ion transport; proton transport; hydrogen ion transmembrane transport	GO:0000166; GO:0005524; GO:0015662; GO:0016787; GO:0046872; GO:0008553; GO:0016887	nucleotide binding; ATP binding; ATPase activity, coupled to transmembrane movement of ions, phosphorylative mechanism; hydrolase activity; metal ion binding; hydrogen-exporting ATPase activity, phosphorylative mechanism; ATPase activity	GO:0009506; GO:0009507; GO:0016020; GO:0016021	plasmodesma; chloroplast; membrane; integral component of membrane	UE in St	UE in St	UE in St	UE in St	nsd	10,84989473	12,46588182	5,744669105	5,445975734	9,897342876	0	67,07487039	89,46713051	58,66819589	55,02976313	37,25373004	115,3934419	55,02661474	49,50408565	0	63,37094309	0	57,66644751	43,21105367	27,16164287	30,96766298	52,28713635	37,26914336	68,81073392	52,47934152	40,12289043	38,66259088	118,2398707	39,54231243	43,53589113
MNG_thybas_CTG:74947	regulator of G-protein signaling 1 (75702) PFAM: Regulator of G protein signaling domain(PF00615.16:RGS)	GO:0007165; GO:0007186; GO:0009414; GO:0009611; GO:0009723; GO:0009733; GO:0009737; GO:0009738; GO:0009744; GO:0009749; GO:0009750; GO:0009753; GO:0010182; GO:0042127; GO:0042538; GO:0043547	signal transduction; G-protein coupled receptor signaling pathway; response to water deprivation; response to wounding; response to ethylene; response to auxin; response to abscisic acid; abscisic acid-activated signaling pathway; response to sucrose; response to glucose; response to fructose; response to jasmonic acid; sugar mediated signaling pathway; regulation of cell proliferation; hyperosmo…	GO:0004930; GO:0005096	G-protein coupled receptor activity; GTPase activator activity	GO:0005634; GO:0016020; GO:0016021	nucleus; membrane; integral component of membrane	UE in St	UE in St	nsd	UE in St	nsd	0	3,303119321	11,76898135	0	0	0	0	4,445374949	0	1,509825606	8,881064877	0	0	3,181737074	0	0	3,329455456	0	0	0	0	0	0	0,830545974	0	2,027667246	0	1,558540404	0	0
MNG_thybas_CTG:66450	rho GTPase-activating protein 7-like (75702) PFAM: RhoGAP domain(PF00620.24:RhoGAP)	GO:0007165; GO:0043547	signal transduction; positive regulation of GTPase activity	GO:0005096	GTPase activator activity	NA	NA	nsd	nsd	UE in St	UE in St	UE in St	0	0	0	0	0	0	6,044953043	9,270876972	22,29692499	6,039302424	12,55502119	9,870467648	3,682017745	3,87423279	7,475215116	2,732470087	0	5,736316792	3,507855583	0	0	7,363495176	8,395097139	3,538125848	4,321928811	19,59700746	24,46847392	23,85926619	27,69088926	7,667617908
MNG_thybas_CTG:50532	diacylglycerol kinase 5 (75702) PFAM: Diacylglycerol kinase accessory domain(PF00609.16:DAGK_acc)	GO:0007205; GO:0016310	protein kinase C-activating G-protein coupled receptor signaling pathway; phosphorylation	GO:0000166; GO:0004143; GO:0005524; GO:0016301; GO:0016740	nucleotide binding; diacylglycerol kinase activity; ATP binding; kinase activity; transferase activity	NA	NA	nsd	UE in St	nsd	UE in St	UE in St	0	7,624323364	3,052105144	0	5,392700475	0	15,83116949	19,98834864	0	10,67018544	24,40890568	6,595185888	15,99885586	15,64665996	5,849589013	0,69185304	25,33701787	23,89843159	6,910714128	1,170840575	17,68344059	6,526016111	17,40801528	19,91649245	20,39436902	20,29932796	2,456674089	3,849280999	13,49865829	20,90307957
MNG_thybas_CTG:43757	PFAM: N-terminal domain of CBF1 interacting co-repressor CIR(PF10197.6:Cir_N)	GO:0008150	biological_process	NA	NA	NA	NA	UE in St	UE in St	UE in St	UE in St	UE in St	0	18,54422468	0	0	0	0	72,5662236	229,9135253	78,37792495	205,6630357	72,08620133	105,8888776	187,9784103	275,3606276	223,4969397	180,0634892	176,6821819	42,41581676	138,2047374	117,2327357	44,08661958	98,94894161	64,58046587	62,27433711	224,3808506	160,5142172	222,2252788	246,552724	145,2254496	66,53874485
MNG_thybas_CTG:99038	UNKNOWN ANNOTATION	NA	NA	NA	NA	NA	NA	UE in St	UE in St	UE in St	UE in St	UE in St	0	0	7,742120116	0	0	0	2,678708882	1,055908539	0	0	4,674244672	0	3,258422783	0	2,664960826	4,193048727	2,763033574	6,932104885	4,77259263	2,787715655	9,443759995	4,740447538	5,451361778	7,474913764	0,855827487	0	1,091855151	0	3,467863401	0
MNG_thybas_CTG:90581	uncharacterized LOC105123546 (75702) PFAM: Protein of unknown function (DUF1639)(PF07797.11:DUF1639)	GO:0008150	biological_process	NA	NA	NA	NA	nsd	UE in St	nsd	UE in St	UE in St	43,01489289	0	0	0	6,84705645	0	6,750346381	0	13,62276261	0	0	4,783517775	0	0	0	0	0	0	1,909037052	0	0	1,580149179	0	0	6,358798231	35,26328569	20,95270034	27,83406722	76,14561063	39,6805681
MNG_thybas_CTG:97654	phagocyte signaling-impaired protein (75702) PFAM: N-acetyltransferase B complex (NatB) non catalytic subunit(PF09797.6:NatB_MDM20)	GO:0008150	biological_process	NA	NA	GO:0005829; GO:0009506	cytosol; plasmodesma	UE in St	nsd	nsd	UE in St	UE in St	10,94606624	58,71709368	15,94365396	0	0	0	34,82321546	28,50953055	18,81597046	14,64756185	43,1619753	93,70697134	53,82099832	88,90147707	29,31456908	38,43627999	143,6777458	78,98267003	2,863555578	11,15086262	8,656779995	0	9,085602964	1,661091947	0	0	14,19411696	0	19,07324871	0
MNG_thybas_CTG:8190	uncharacterized LOC105158224 (4182)	GO:0008150	biological_process	GO:0003674	molecular_function	GO:0005575	cellular_component	nsd	UE in St	UE in St	UE in St	nsd	0	3,966759733	2,980196907	5,379561396	0	1,646220606	0	0	0	0,416892145	1,551849231	0,624713142	3,812354656	0	1,239206784	0	0	4,445212257	2,978097801	1,784138019	0,5981048	0	1,980661446	3,1560747	3,423309949	2,208911246	0,556846127	1,025080266	0	0
MNG_thybas_CTG:43301	UNKNOWN ANNOTATION	NA	NA	NA	NA	NA	NA	nsd	UE in St	UE in St	UE in St	nsd	0	0	0	10,85210286	0	0	0	0	0	0	0	0	0	0	0	0	0	0	0	0	0	0	0	9,709082433	0	3,115131244	0	0	0	9,070335887
MNG_thybas_CTG:101448	lisH domain and HEAT repeat-containing protein KIAA1468 homolog (75702)	GO:0008150	biological_process	NA	NA	NA	NA	nsd	UE in St	UE in St	UE in St	nsd	11,15589498	25,89705879	10,0871276	0	0	0	0	9,218081545	0	8,946280083	6,057821095	11,83385181	0	0	22,89201349	8,665634035	13,77372236	9,852254067	12,79532084	5,584723696	4,737619597	0	0	0	0	0	0	27,46796713	5,167116468	7,874153071
MNG_thybas_CTG:101328	hypothetical protein (981085)	GO:0008150; GO:0006396	biological_process; RNA processing	NA	NA	GO:0005730	nucleolus	nsd	UE in St	UE in St	nsd	UE in St	20,95664599	24,59240207	45,35811754	0	0	0	5,357417763	2,111817078	0	3,380206581	3,739395738	4,462236731	35,02804492	21,5235155	26,64960826	37,73743854	12,43365108	32,06098509	35,79444473	20,44324814	29,90523998	67,94641471	18,17120593	53,15494232	17,97237723	37,38157493	30,57194422	28,24200733	41,61436081	26,67745849
MNG_thybas_CTG:814	uncharacterized LOC104447455 (71139)	GO:0008150; GO:0006396	biological_process; RNA processing	NA	NA	GO:0005730	nucleolus	UE in St	nsd	UE in St	nsd	UE in St	0	11,79470004	0	0	0	0	21,90290962	31,67725617	22,96489195	7,627999517	29,9151659	20,69585396	12,78116337	0	8,474575426	17,35922173	24,86730216	32,9274982	7,335474872	12,08010117	11,12002739	5,02487439	18,17120593	12,05952754	3,979597816	17,19552447	7,610230399	28,31522735	19,28132051	41,26400434
MNG_thybas_CTG:108584	PFAM: 5' nucleotidase family(PF05761.11:5_nucleotid)	GO:0008150; GO:0008152	biological_process; metabolic process	GO:0016787; GO:0046872	hydrolase activity; metal ion binding	NA	NA	UE in St	nsd	UE in St	UE in St	UE in St	18,63978692	0	0	0	0	0	0	0	0	0	0	0	0	0	0	0	0	0	0	1,858477103	0	0	0	0	0	0	0	0	0	0
MNG_thybas_CTG:1197	hypothetical protein (29730)	GO:0008150; GO:0009644; GO:0042542; GO:0035195	biological_process; response to high light intensity; response to hydrogen peroxide; gene silencing by miRNA	NA	NA	GO:0035068	micro-ribonucleoprotein complex	UE in St	nsd	UE in St	UE in St	nsd	0	0	0	0	0	0	0	44,77052205	0	15,22219697	0	0	0	0	29,16799624	0	0	10,65811126	12,24647269	0	10,15204199	21,1898005	0	0	93,54194436	35,65975694	31,63104371	24,69606641	0	48,40667871
MNG_thybas_CTG:5951	beta-carotene isomerase D27, chloroplastic (75702) PFAM: Domain of unknown function (DUF4033)(PF13225.3:DUF4033)	GO:0008150; GO:0016556	biological_process; mRNA modification	NA	NA	GO:0009534; GO:0009941	chloroplast thylakoid; chloroplast envelope	UE in St	UE in St	nsd	UE in St	nsd	10,64880885	0	0	0	0	0	0	3,695679886	0	0	0	1,59748075	0	1,647016838	0	0	0	0	0	1,458904526	1,062422999	0	0	1,445149994	0	0	0	0	0	0
MNG_thybas_CTG:107333	pentatricopeptide repeat-containing protein At5g66631-like (75702)	GO:0008150; GO:0035195	biological_process; gene silencing by miRNA	GO:0003674	molecular_function	GO:0035068	micro-ribonucleoprotein complex	nsd	nsd	UE in St	UE in St	UE in St	0	0	0	0	0	0	0	0	0	0	14,78931014	21,07960632	0	0	0	0	0	0	0	0	0	0	0	0	0	0	0	0	0	0
MNG_thybas_CTG:91287	uncharacterized LOC105131319 (75702)	GO:0008150; GO:0035195	biological_process; gene silencing by miRNA	NA	NA	GO:0035068	micro-ribonucleoprotein complex	UE in St	UE in St	nsd	nsd	UE in St	15,66721302	0	0	0	0	0	0	0	0	0	0	0	0,814605696	0	0	0	2,763033574	0	0	0	0	1,580149179	0	0	4,279137436	9,651242983	10,91855151	4,6233212	9,935428644	3,468069604
MNG_thybas_CTG:36967	flavonol synthase/flavanone 3-hydroxylase-like (75702) PFAM: non-haem dioxygenase in morphine synthesis N-terminal(PF14226.3:DIOX_N)	GO:0008150; GO:0055114; GO:0006396	biological_process; oxidation-reduction process; RNA processing	GO:0003674; GO:0016491	molecular_function; oxidoreductase activity	GO:0016020; GO:0016021; GO:0005730	membrane; integral component of membrane; nucleolus	UE in St	nsd	UE in St	UE in St	nsd	17,48572882	12,82032613	5,193372627	3,984860293	1,287040686	5,67662278	0	0	0	0	0	0	0	0	0	0	0	0	0	0	0	0	0	0	0	0	0	0	0	0
MNG_thybas_CTG:71846	probable acyl-activating enzyme 17, peroxisomal (75702) PFAM: AMP-binding enzyme(PF00501.25:AMP-binding)	GO:0008152	metabolic process	GO:0003824	catalytic activity	GO:0016020; GO:0016021	membrane; integral component of membrane	UE in St	nsd	UE in St	UE in St	UE in St	14,22464039	0	0	0	0	0	5,357417763	0	0,940798523	0	0	0,892447346	0,814605696	0	1,332480413	0,698841454	0	0,866513111	0,954518526	0	1,573959999	0	0	1,661091947	0	4,531099992	0	1,046000271	0	10,32675813
MNG_thybas_CTG:110502	long chain acyl-CoA synthetase 8 (75702) PFAM: AMP-binding enzyme(PF00501.25:AMP-binding)	GO:0008152	metabolic process	GO:0003824; GO:0016874	catalytic activity; ligase activity	GO:0005783; GO:0005794; GO:0009941; GO:0016020; GO:0016021	endoplasmic reticulum; Golgi apparatus; chloroplast envelope; membrane; integral component of membrane	UE in St	UE in St	nsd	UE in St	UE in St	0	25,74623142	0	0	0	0	1,785805921	2,111817078	2,822395569	0	0	2,677342038	0,814605696	1,871610043	2,664960826	0	0	0	1,431777789	0,929238552	1,573959999	0	0	3,322183895	5,134964924	7,929424986	10,91855151	1,046000271	0,86696585	7,745068594
MNG_thybas_CTG:66736	mannosyl-oligosaccharide 1,2-alpha-mannosidase MNS1-like (75702) PFAM: Glycosyl hydrolase family 47(PF01532.17:Glyco_hydro_47)	GO:0008152	metabolic process	GO:0004571; GO:0005509; GO:0016787; GO:0016798	mannosyl-oligosaccharide 1,2-alpha-mannosidase activity; calcium ion binding; hydrolase activity; hydrolase activity, acting on glycosyl bonds	GO:0016020	membrane	nsd	UE in St	nsd	UE in St	UE in St	0	0	0	0	0	0	41,86821982	0	26,96328567	2,478818159	0	0	0	0	0	0	8,93841361	7,114072638	0	2,852762354	2,329460799	0	0	0	0	3,772140743	1,222877769	0	0	1,996506571
MNG_thybas_CTG:90214	probable galactinol--sucrose galactosyltransferase 1 (75702) PFAM: Raffinose synthase or seed imbibition protein Sip1(PF05691.9:Raffinose_syn)	GO:0008152	metabolic process	GO:0003824	catalytic activity	NA	NA	nsd	UE in St	nsd	UE in St	UE in St	19,75887356	0	0	0	0	30,82406169	0	0	0	0	0	0	2,484547372	0	0	5,772430414	0	0	0	0	0	0	0	0	18,78541335	0	0	0	0	16,31627784
MNG_thybas_CTG:4255	putative uncharacterized protein At4g01020, chloroplastic (75702) peptidase: hypothetical protein (MER145596:S09.UNW) PFAM: Helicase conserved C-terminal domain(PF00271.28:Helicase_C)	GO:0008152	metabolic process	GO:0000166; GO:0003676; GO:0004386; GO:0005524; GO:0008026; GO:0008270; GO:0016787; GO:0046872	nucleotide binding; nucleic acid binding; helicase activity; ATP binding; ATP-dependent helicase activity; zinc ion binding; hydrolase activity; metal ion binding	NA	NA	UE in St	nsd	nsd	UE in St	UE in St	0	0	0	0	69,25565932	0	0	0	0	0	0	0	0	1,862251993	2,345165527	0	0	0	0	0,929238552	0	3,160298359	0	0	0	0	0	0	0	0
MNG_thybas_CTG:70778	ATP-dependent RNA helicase Dhx29 (75702) PFAM: Oligonucleotide/oligosaccharide-binding (OB)-fold(PF07717.13:OB_NTP_bind)	GO:0008152	metabolic process	GO:0000166; GO:0003676; GO:0004386; GO:0005524; GO:0008026; GO:0016787	nucleotide binding; nucleic acid binding; helicase activity; ATP binding; ATP-dependent helicase activity; hydrolase activity	NA	NA	UE in St	nsd	nsd	UE in St	UE in St	0	0	0	0	0	0	0	0	0	0	0	0	0	0	0	0	0	0	0	0	0	0	0	0	0	0	0	0	0	0
MNG_thybas_CTG:66988	protein ROOT HAIR DEFECTIVE 3 homolog 2-like (75702) PFAM: Root hair defective 3 GTP-binding protein (RHD3)(PF05879.9:RHD3)	GO:0008152	metabolic process	GO:0000166; GO:0003924; GO:0005525; GO:0016787	nucleotide binding; GTPase activity; GTP binding; hydrolase activity	GO:0005783; GO:0005789; GO:0016020; GO:0016021	endoplasmic reticulum; endoplasmic reticulum membrane; membrane; integral component of membrane	UE in St	nsd	nsd	UE in St	UE in St	15,71967021	0	0	0	0	0	3,62518602	0	0	2,343609896	1,692076571	2,079402317	0	0	0	0	0	0	0	0	0	0	0	0	11,33971421	19,18920847	5,786832298	14,31974372	0	14,88774296
MNG_thybas_CTG:47944	3-ketoacyl-CoA thiolase 2, peroxisomal (3750) PFAM: Thiolase, N-terminal domain(PF00108.20:Thiolase_N)	GO:0008152	metabolic process	GO:0003824; GO:0016740; GO:0016746; GO:0016747	catalytic activity; transferase activity; transferase activity, transferring acyl groups; transferase activity, transferring acyl groups other than amino-acyl groups	NA	NA	UE in St	nsd	UE in St	nsd	UE in St	0	0	1,138547076	0	3,603713921	0	56,69933799	34,85554087	34,66842557	69,50831465	47,25661363	70,52118929	30,5640057	7,289921119	21,34633621	15,23474371	51,39242447	63,19480115	21,1759935	10,85350628	16,74693439	30,56008513	49,49836495	22,61576686	28,62742945	30,0525207	23,04906223	74,05681921	38,98745429	56,77135279
MNG_thybas_CTG:48152	ATP-dependent RNA helicase DHX36 (75702)	GO:0008152	metabolic process	GO:0000166; GO:0003676; GO:0004386; GO:0005524; GO:0016787	nucleotide binding; nucleic acid binding; helicase activity; ATP binding; hydrolase activity	NA	NA	UE in St	nsd	UE in St	nsd	UE in St	0	0	16,14739397	0	8,108356322	0	33,61779646	29,94556617	8,787058204	135,2195306	77,27461292	54,17155391	18,49969535	25,59426734	122,8413693	11,82439741	194,0340327	9,704946838	16,49408013	26,6877312	12,75694579	8,532805569	21,33299576	15,66409706	37,33975327	18,16971097	17,66621634	16,9661244	5,583260076	5,679716969
MNG_thybas_CTG:40748	ABC transporter I family member 20 (75702)	GO:0008152	metabolic process	GO:0000166; GO:0005524; GO:0016887	nucleotide binding; ATP binding; ATPase activity	NA	NA	UE in St	nsd	UE in St	nsd	UE in St	0	0	5,588867927	0	0	0	0	0	0	0	0	0	0	0	0	0	0	0	0	0	0	0	0	0	0	0	0	25,10400651	0	0
MNG_thybas_CTG:94319	allene oxide cyclase 3, chloroplastic-like (75702)	GO:0008152	metabolic process	GO:0016853	isomerase activity	GO:0009507	chloroplast	UE in St	UE in St	nsd	nsd	UE in St	0	0	0	0	0	0	0	0	1,213630095	0	0	0,892447346	0	0	0	0	0	0	0	0	0	0	0	0,830545974	0	0	0	1,046000271	0	3,442252708
MNG_thybas_CTG:48849	dynamin-2A (75702) PFAM: Dynamin family(PF00350.20:Dynamin_N)	GO:0008152	metabolic process	GO:0000166; GO:0003924; GO:0005525	nucleotide binding; GTPase activity; GTP binding	NA	NA	UE in St	UE in St	nsd	nsd	UE in St	21,22767478	39,47906312	27,32113492	0	29,74351026	59,54777296	0	0	0	0	0	0	0	0	0	0	0	0	0	0	0	0	0	0	6,846619898	0	0	0	0	0
MNG_thybas_CTG:112498	arginase 1, mitochondrial (3555) PFAM: Arginase family(PF00491.18:Arginase)	GO:0008152	metabolic process	GO:0016787; GO:0016813; GO:0046872	hydrolase activity; hydrolase activity, acting on carbon-nitrogen (but not peptide) bonds, in linear amidines; metal ion binding	NA	NA	UE in St	UE in St	nsd	nsd	UE in St	0	6,93051748	9,603744457	0	0	0	39,55560115	45,08729462	25,32629624	60,83245109	54,93172339	47,06767304	17,23705652	25,43518049	45,43758208	10,5245523	46,97157075	14,73072288	16,5131705	19,62551821	17,31355999	9,480895076	21,80544711	24,97451743	25,67482462	34,81017569	21,83710301	19,11042496	12,9958181	20,65351625
MNG_thybas_CTG:41360	DEAD-box ATP-dependent RNA helicase 22 (2711) PFAM: DEAD/DEAH box helicase(PF00270.26:DEAD)	GO:0008152	metabolic process	GO:0003676; GO:0004386; GO:0005524; GO:0016787	nucleic acid binding; helicase activity; ATP binding; hydrolase activity	NA	NA	UE in St	UE in St	nsd	nsd	UE in St	0	0	16,07948063	0	0	0	0	0	0	0	0	0	0	0	0	0	0	0	0	0	0	0	0	0	0	0	0	0	0	0
MNG_thybas_CTG:65757	UPF0613 protein PB24D3.06c (75702) peptidase: hypothetical protein (MER624846:S33.UPW) PFAM: Protein of unknown function (DUF1749)(PF08538.7:DUF1749)	GO:0008152	metabolic process	GO:0016787	hydrolase activity	NA	NA	UE in St	UE in St	nsd	nsd	UE in St	4,039203356	0	5,445051454	0	0	0	5,357417763	15,83862808	10,34878375	12,3940908	0	5,354684077	14,66290252	70,18537663	22,65216702	11,88030473	30,57296649	6,932104885	5,249851893	28,41611491	13,56753519	6,320596717	7,904474579	0	0	0	0	0	0	0
MNG_thybas_CTG:91991	uncharacterized LOC105128946 (75702)	GO:0008152	metabolic process	GO:0016597	amino acid binding	NA	NA	UE in St	UE in St	nsd	nsd	UE in St	0	8,823400926	0	0	0	0	125,5064401	4,561524888	54,35933866	0	124,4096962	0	2,867412049	6,531919052	20,34697591	15,04605651	2,569621223	25,11154994	57,17088712	156,818298	207,7784595	36,80167439	80,55295588	36,65199382	14,34366869	20,62783271	83,99641673	37,89658983	41,95247749	50,10198817
MNG_thybas_CTG:36572	DEAD-box ATP-dependent RNA helicase 27 (981085) PFAM: DEAD/DEAH box helicase(PF00270.26:DEAD)	GO:0008152	metabolic process	GO:0000166; GO:0003676; GO:0003723; GO:0004386; GO:0005524; GO:0016787	nucleotide binding; nucleic acid binding; RNA binding; helicase activity; ATP binding; hydrolase activity	NA	NA	UE in St	nsd	higher in St	nsd	UE in St	0	7,563992418	0	0	0	0	0	0	0	0	0	0	0	0	0	0	0	0	0	0	0	0	0	0	0	0	0	0	0	0
MNG_thybas_CTG:47908	uncharacterized protein DDB_G0273453/DDB_G0273565 (75702)	GO:0008152	metabolic process	GO:0016787	hydrolase activity	NA	NA	nsd	UE in St	UE in St	UE in St	nsd	0	6,892810638	0,910837661	0	0	0	0	0	0	0	0	0	0	1,871610043	1,332480413	0,698841454	0	0	0,477259263	0,929238552	0,78698	0	0	0	18,82820472	53,2404249	8,734841204	14,6440038	43,34829251	8,605631771
MNG_thybas_CTG:90217	probable galactinol--sucrose galactosyltransferase 1 (75702) PFAM: Raffinose synthase or seed imbibition protein Sip1(PF05691.9:Raffinose_syn)	GO:0008152	metabolic process	GO:0003824	catalytic activity	NA	NA	nsd	UE in St	UE in St	UE in St	nsd	0,533314729	0	3,986912216	0	6,84705645	0	4,330579358	0	0	0	0	0	0	0	0	0	0	0	0	0	0	0	0	0	0	0	0	0	0	0
MNG_thybas_CTG:57686	eukaryotic initiation factor 4A-8 (75702) PFAM: DEAD/DEAH box helicase(PF00270.26:DEAD)	GO:0008152	metabolic process	GO:0000166; GO:0003676; GO:0004386; GO:0005524; GO:0016787	nucleotide binding; nucleic acid binding; helicase activity; ATP binding; hydrolase activity	NA	NA	UE in St	nsd	UE in St	UE in St	nsd	0,017485729	28,52145496	15,36039827	10,89195147	0	33,11363288	59,61913067	55,13954391	58,4706282	33,55418399	24,95111806	51,17293083	14,58144195	8,674912552	4,104039672	27,49242282	38,28183016	33,21344753	16,13136309	21,14017705	20,77627199	16,02271268	32,41743138	27,50768265	84,0936089	74,25340112	71,52743091	36,89242957	23,33005103	72,38196883
MNG_thybas_CTG:36178	DEAD-box ATP-dependent RNA helicase 7-like (75702) PFAM: DEAD/DEAH box helicase(PF00270.26:DEAD)	GO:0008152	metabolic process	GO:0000166; GO:0003676; GO:0003723; GO:0004386; GO:0005524; GO:0016787	nucleotide binding; nucleic acid binding; RNA binding; helicase activity; ATP binding; hydrolase activity	GO:0005634	nucleus	UE in St	nsd	UE in St	UE in St	nsd	0	0	8,776799739	0	0	0	0	0	0	0	0	0	0	0	0	0	0	0	0	0	0,78698	0	0	0	0	1,132774998	0	1,046000271	0	0
MNG_thybas_CTG:66743	mannosyl-oligosaccharide 1,2-alpha-mannosidase MNS1-like (75702) PFAM: Glycosyl hydrolase family 47(PF01532.17:Glyco_hydro_47)	GO:0008152	metabolic process	GO:0004571; GO:0005509; GO:0016787; GO:0016798	mannosyl-oligosaccharide 1,2-alpha-mannosidase activity; calcium ion binding; hydrolase activity; hydrolase activity, acting on glycosyl bonds	GO:0016020	membrane	UE in St	nsd	UE in St	UE in St	nsd	4,904746933	0	0	0	0	0	66,8962898	28,56232598	86,28063254	15,79683209	10,53574749	9,950787909	20,74800707	32,04196394	36,85640822	17,8763644	19,83858106	8,656465975	21,12349498	19,23523802	11,60795499	17,74507528	33,4168477	9,086172953	51,11857582	156,9119927	102,1648864	49,86283294	20,60777826	90,61730255
MNG_thybas_CTG:80923	uncharacterized protein At1g18480 (75702)	GO:0008152	metabolic process	GO:0016787	hydrolase activity	NA	NA	UE in St	nsd	UE in St	UE in St	nsd	0	0	6,443776959	0	0	0	0	0	0	0	5,609093606	0,892447346	1,629211391	0	0	0	0	0	0	0	0	0	0	0	0	0	0	0	0	0
MNG_thybas_CTG:32918	benzyl alcohol O-benzoyltransferase-like (4182) PFAM: Transferase family(PF02458.12:Transferase)	GO:0008152	metabolic process	GO:0016747	transferase activity, transferring acyl groups other than amino-acyl groups	NA	NA	UE in St	UE in St	nsd	UE in St	nsd	0	0	0	0	6,486685058	0	191,2330271	115,4424806	186,0805399	157,9007167	232,955006	144,4069051	91,5616802	65,95553793	61,21415017	64,9153827	89,12164791	109,8045414	66,39153608	108,4328466	82,54633215	67,7725983	103,3214769	101,9162964	310,8622182	108,7237443	230,5670521	173,1862649	268,646708	254,3308414
MNG_thybas_CTG:101595	uncharacterized LOC105126383 (75702)	GO:0008152	metabolic process	GO:0008080	N-acetyltransferase activity	NA	NA	UE in St	UE in St	nsd	UE in St	nsd	0	8,680114928	0	0	0	0	46,27916044	34,16920032	50,96305599	69,46324523	4,720987119	26,79126933	6,117688775	23,32961919	46,45026719	38,38736109	16,74398346	25,23286178	12,09852232	0	12,74907599	19,23041551	16,91739272	26,84324587	41,84996413	116,4266143	87,7414799	87,94770282	63,26249809	98,70659641
MNG_thybas_CTG:80383	aconitate hydratase, cytoplasmic-like (75702)	GO:0008152	metabolic process	GO:0003994; GO:0016829; GO:0051536; GO:0051539	aconitate hydratase activity; lyase activity; iron-sulfur cluster binding; 4 iron, 4 sulfur cluster binding	NA	NA	UE in St	UE in St	nsd	UE in St	nsd	0	10,995315	0	0	0	0	0	0	0	0	1,860349379	0	0	0	0	0	0	0	0	0	0	0	0	0	0	0	0	0	0	0
MNG_thybas_CTG:104592	dynamin-related protein 1B (75702) PFAM: Dynamin central region(PF01031.17:Dynamin_M)	GO:0008152	metabolic process	GO:0000166; GO:0003924; GO:0005525	nucleotide binding; GTPase activity; GTP binding	NA	NA	UE in St	UE in St	UE in St	nsd	nsd	0	3,891346049	0	0	0	0	0	6,346010319	1,02547039	1,23940908	1,224652104	1,044163395	0,93679655	4,126900146	3,264577012	0	0	0	1,722905939	0	1,676267399	0	0	0	3,765640944	0	5,896017813	5,993581555	3,667265547	3,760661084
MNG_thybas_CTG:41924	ABC transporter G family member 15-like (75702) PFAM: ABC-2 type transporter(PF01061.21:ABC2_membrane)	GO:0008152	metabolic process	GO:0000166; GO:0005524; GO:0016887	nucleotide binding; ATP binding; ATPase activity	GO:0016020; GO:0016021	membrane; integral component of membrane	UE in St	UE in St	UE in St	nsd	nsd	10,20292276	0	0,043943922	0	0	0	0,892902961	0	1,881597046	1,002794619	0	0	1,629211391	3,743220087	1,319155609	1,397682909	1,381516787	0,875178242	1,431777789	0	0,78698	0	0	0	0	0	2,183710301	0	0,86696585	1,06709834
MNG_thybas_CTG:61183	probable protein S-acyltransferase 19 (75702) PFAM: DHHC palmitoyltransferase(PF01529.17:zf-DHHC)	GO:0008152; GO:0006396	metabolic process; RNA processing	GO:0008270; GO:0016740; GO:0016746; GO:0019706; GO:0046872	zinc ion binding; transferase activity; transferase activity, transferring acyl groups; protein-cysteine S-palmitoyltransferase activity; metal ion binding	GO:0016020; GO:0016021; GO:0005730	membrane; integral component of membrane; nucleolus	UE in St	nsd	UE in St	UE in St	nsd	0	26,01772068	15,25653082	0	0	0	40,93960074	63,41786685	40,85887985	83,96433146	61,59719629	4,605028306	29,88788298	31,26524578	28,92814976	37,7164733	48,87806392	40,34485043	26,61197651	31,53835644	28,46506658	21,61644077	21,7691047	4,484948258	99,31022162	53,8521234	46,66588913	63,95245659	85,18806445	54,41340969
MNG_thybas_CTG:106405	PFAM: 10 TM Acyl Transferase domain found in Cas1p(PF07779.9:Cas1_AcylT)	GO:0008152; GO:0009737; GO:0009834; GO:0050832	metabolic process; response to abscisic acid; plant-type secondary cell wall biogenesis; defense response to fungus	GO:0016740	transferase activity	GO:0005783; GO:0005794; GO:0016020; GO:0016021	endoplasmic reticulum; Golgi apparatus; membrane; integral component of membrane	UE in St	UE in St	nsd	UE in St	nsd	0	8,566994403	0	0	0	0	0	0	0	0	0	0	0	0	0	0	0	0	0	0	0	0	0	0	0	0	0	0	0	1,721126354
MNG_thybas_CTG:34699	4-coumarate--CoA ligase-like 10 (3750) PFAM: AMP-binding enzyme(PF00501.25:AMP-binding)	GO:0008152; GO:0010030; GO:0010167; GO:0010214; GO:0015706; GO:0033611; GO:0046482; GO:0050832	metabolic process; positive regulation of seed germination; response to nitrate; seed coat development; nitrate transport; oxalate catabolic process; para-aminobenzoic acid metabolic process; defense response to fungus	GO:0003824; GO:0016874; GO:0050203	catalytic activity; ligase activity; oxalate-CoA ligase activity	GO:0005737; GO:0009506; GO:0009507; GO:0009570; GO:0048046	cytoplasm; plasmodesma; chloroplast; chloroplast stroma; apoplast	UE in St	nsd	nsd	UE in St	UE in St	1,337658254	0,098037788	0	0	0	0	0	0	0	0	0	0	0	0	0	0	0	0	0	0	0,78698	0	0	0	0	0	0	0	0	0
MNG_thybas_CTG:74364	uncharacterized protein C24B11.05-like (75702)	GO:0008152; GO:0015824; GO:0035195	metabolic process; proline transport; gene silencing by miRNA	GO:0016787	hydrolase activity	GO:0035068	micro-ribonucleoprotein complex	UE in St	nsd	nsd	UE in St	UE in St	0	11,6137072	0	0	0	0	30,35870066	21,27655706	26,34235864	29,2951237	56,36204226	42,56081394	73,8277142	56,35417841	65,29154023	119,2852479	196,9628483	207,8678301	39,17344031	31,59411076	0	51,14942894	79,95330608	81,5014764	10,26992985	3,874090493	9,837614906	26,50564688	74,55906312	0
MNG_thybas_CTG:62341	putative phospholipid-transporting ATPase 8 (102107) PFAM: Phospholipid-translocating ATPase N-terminal(PF16209.2:PhoLip_ATPase_N)	GO:0008152; GO:0015914; GO:0045332	metabolic process; phospholipid transport; phospholipid translocation	GO:0000166; GO:0000287; GO:0004012; GO:0005524; GO:0016787; GO:0046872	nucleotide binding; magnesium ion binding; phospholipid-translocating ATPase activity; ATP binding; hydrolase activity; metal ion binding	GO:0016020; GO:0016021	membrane; integral component of membrane	UE in St	UE in St	UE in St	nsd	nsd	0	11,25172152	0	0	0	0	149,6416072	80,04842634	125,5871948	4,40553591	48,92999323	0	0	0	2,664960826	0	4,14455036	0	3,340814841	6,634763259	0,78698	1,580149179	0	0	105,3352471	94,96052808	49,91961748	18,14810471	118,280151	6,290716825
MNG_thybas_CTG:2901	beta carbonic anhydrase 1, chloroplastic-like (2711) PFAM: Carbonic anhydrase(PF00484.16:Pro_CA)	GO:0008152; GO:0015976	metabolic process; carbon utilization	GO:0004089; GO:0008270; GO:0016829	carbonate dehydratase activity; zinc ion binding; lyase activity	NA	NA	UE in St	UE in St	nsd	nsd	UE in St	0	0	0	0	0	0	2,678708882	1,055908539	0,940798523	0	0,934848934	0,892447346	0	0,935805022	1,332480413	2,096524363	1,381516787	0	1,431777789	1,858477103	1,573959999	0	0	0	0	5,66387499	2,183710301	3,138000814	2,600897551	3,442252708
MNG_thybas_CTG:66469	2-methyl-6-phytyl-1,4-hydroquinone methyltransferase, chloroplastic (75702) PFAM: Methyltransferase domain(PF08241.9:Methyltransf_11)	GO:0008152; GO:0032259	metabolic process; methylation	GO:0008168	methyltransferase activity	GO:0016020; GO:0016021	membrane; integral component of membrane	nsd	UE in St	nsd	UE in St	UE in St	0	0	0	0	0	0	0	0	0	0	52,11782809	0	0	0	0	0	58,36908424	0	0	0	0	0	47,55404591	0	0	0	0	0	22,64514801	0
MNG_thybas_CTG:62659	DEAD-box ATP-dependent RNA helicase 21-like (2711) PFAM: DEAD/DEAH box helicase(PF00270.26:DEAD)	GO:0008152; GO:0035195	metabolic process; gene silencing by miRNA	GO:0000166; GO:0003676; GO:0004386; GO:0005524; GO:0016787	nucleotide binding; nucleic acid binding; helicase activity; ATP binding; hydrolase activity	GO:0035068	micro-ribonucleoprotein complex	UE in St	UE in St	nsd	nsd	UE in St	21,98830399	4,298579938	14,38963708	0	0	0	42,50218092	52,83766329	52,29898989	69,85760266	71,70291327	71,3243919	58,54571135	56,67235212	56,60376794	88,37549033	54,10019737	90,55928518	54,24528783	55,7543131	33,84800978	35,4269446	61,78210016	61,9255078	67,28515705	41,96931367	44,90800234	71,6823986	69,9468048	77,60558731
MNG_thybas_CTG:102802	uncharacterized LOC105113285 (75702) peptidase: F6d8.27 protein (epoxide hydrolase) (MER036055:S33.UNW)	GO:0008152; GO:0035195	metabolic process; gene silencing by miRNA	GO:0003824	catalytic activity	GO:0035068	micro-ribonucleoprotein complex	UE in St	UE in St	UE in St	nsd	nsd	0	0	3,707269075	0	0	0	0,892902961	0	0	0	5,599745117	0	0,814605696	0	0	0	2,763033574	0	0,477259263	0	0	0	0	0	0	0	0	0	0	0
MNG_thybas_CTG:35781	cinnamoyl-CoA reductase 1-like (75702)	GO:0008152; GO:0048868; GO:0055114	metabolic process; pollen tube development; oxidation-reduction process	GO:0003824; GO:0004022; GO:0050662	catalytic activity; alcohol dehydrogenase (NAD) activity; coenzyme binding	NA	NA	UE in St	UE in St	UE in St	UE in St	nsd	0	14,00432096	0	0	0	0	0	0	0	0	0	0	0	0	0	0	1,381516787	0	0	0	0	0	0	0	0	0	0	1,046000271	0	0
MNG_thybas_CTG:113693	malonate--CoA ligase (75702) PFAM: AMP-binding enzyme(PF00501.25:AMP-binding)	GO:0008152; GO:0090410; GO:0035195; GO:0006396	metabolic process; malonate catabolic process; gene silencing by miRNA; RNA processing	GO:0003824; GO:0016874; GO:0090409	catalytic activity; ligase activity; malonyl-CoA synthetase activity	GO:0005829; GO:0016020; GO:0035068; GO:0005730	cytosol; membrane; micro-ribonucleoprotein complex; nucleolus	UE in St	UE in St	nsd	UE in St	nsd	0	0	0	0	7,349002318	0	23,21547697	9,503176851	12,2303808	13,52082632	19,63182762	4,462236731	0	4,679025109	5,329921652	2,795365818	2,763033574	5,199078663	4,295333367	9,292385517	11,80469999	1,580149179	12,71984415	10,79709766	13,6932398	3,398324994	26,20452361	73,220019	44,21525836	16,35070036
MNG_thybas_CTG:58417	palmitoyl-protein thioesterase 1-like (75702) PFAM: Palmitoyl protein thioesterase(PF02089.12:Palm_thioest)	GO:0008152; GO:0098734	metabolic process; macromolecule depalmitoylation	GO:0016787; GO:0098599	hydrolase activity; palmitoyl hydrolase activity	GO:0005773; GO:0005829	vacuole; cytosol	UE in St	UE in St	nsd	UE in St	nsd	0	29,68282568	19,40723402	0	0	0	8,053984704	21,59332962	13,50986679	39,06392072	36,45910844	16,55489827	10,41880685	9,358050217	2,45176396	3,731813367	12,53035726	9,531644216	5,140082263	9,924267732	11,60008519	5,846551964	6,723346193	7,474913764	81,35496094	37,89132368	70,380983	33,10590859	13,69806043	82,57964248
MNG_thybas_CTG:90663	solanesyl diphosphate synthase 1 (75702) PFAM: Polyprenyl synthetase(PF00348.14:polyprenyl_synt)	GO:0008299; GO:0015979; GO:0035195	isoprenoid biosynthetic process; photosynthesis; gene silencing by miRNA	GO:0016740; GO:0016765	transferase activity; transferase activity, transferring alkyl or aryl (other than methyl) groups	GO:0035068	micro-ribonucleoprotein complex	nsd	UE in St	UE in St	UE in St	UE in St	3,916803255	20,17316024	18,56430969	0	0	0	0	0	0	0	8,54451926	0	2,012076068	1,057459675	4,930177528	2,494863992	0	0	0	0	0	2,212208851	0	5,68923992	2,747206234	0	0	0	0	0
MNG_thybas_CTG:42534	CDP-diacylglycerol--inositol 3-phosphatidyltransferase 1-like (102107)	GO:0008654	phospholipid biosynthetic process	GO:0016740; GO:0016780	transferase activity; phosphotransferase activity, for other substituted phosphate groups	GO:0016020; GO:0016021	membrane; integral component of membrane	UE in St	UE in St	nsd	UE in St	nsd	0	14,75845779	0	0	0	0	0	0	0	0	0	0	0	0	0	0	0	0	3,598534843	18,59406342	0	4,961668423	0	0	16,11523159	4,361183742	0	0	0	0
MNG_thybas_CTG:113282	3-isopropylmalate dehydrogenase, chloroplastic-like (75702) PFAM: Isocitrate/isopropylmalate dehydrogenase(PF00180.17:Iso_dh)	GO:0009082; GO:0009098; GO:0055114	branched-chain amino acid biosynthetic process; leucine biosynthetic process; oxidation-reduction process	GO:0000287; GO:0003862; GO:0016491; GO:0016616; GO:0046872; GO:0051287	magnesium ion binding; 3-isopropylmalate dehydrogenase activity; oxidoreductase activity; oxidoreductase activity, acting on the CH-OH group of donors, NAD or NADP as acceptor; metal ion binding; NAD binding	GO:0005737	cytoplasm	UE in St	nsd	UE in St	UE in St	nsd	0	3,898887418	3,751212997	4,449760661	3,912603686	0	0	0	0	22,53471054	23,37122336	0	0	0	0	0	16,57820144	6,065591774	0,477259263	23,23096379	4,721879997	0	0	0	9,41410236	0	0	4,184001086	13,8714536	0
MNG_thybas_CTG:81677	K(+) efflux antiporter 4 (2711) PFAM: Sodium/hydrogen exchanger family(PF00999.18:Na_H_Exchanger)	GO:0009088	threonine biosynthetic process	NA	NA	NA	NA	UE in St	nsd	UE in St	UE in St	nsd	0	21,13091401	3,87505496	0	0	0	0	2,819275799	0	0	18,62219077	0	0	0	0	0	18,12550024	6,524843723	1,145422231	0	4,855666597	6,541817603	11,01175079	0	5,229105947	0	10,19792711	0	48,61944488	11,57457473
MNG_thybas_CTG:86217	pre-rRNA-processing protein TSR1 homolog (75702) PFAM: 40S ribosome biogenesis protein Tsr1 and BMS1 C-terminal(PF04950.9:RIBIOP_C)	GO:0009165; GO:0042254	nucleotide biosynthetic process; ribosome biogenesis	NA	NA	GO:0005634	nucleus	UE in St	UE in St	UE in St	nsd	UE in St	0	17,61663638	0	0	0	0	0	0	0	0	0	0	1,083425575	0,935805022	5,8096146	0	0	0	1,002244452	0	0	0	0	0	0	3,466291494	1,45216735	0	0	0
MNG_thybas_CTG:54057	AMP deaminase-like (75702) PFAM: Adenosine/AMP deaminase(PF00962.19:A_deaminase)	GO:0009168; GO:0032264; GO:0007062; GO:0009165; GO:0009640; GO:0009737; GO:0009793; GO:0009845; GO:0009880; GO:0009909; GO:0009933; GO:0010072; GO:0010162; GO:0010182; GO:0010228; GO:0010431; GO:0010564; GO:0016567; GO:0019915; GO:0045595; GO:0048366; GO:0048825; GO:0050826; GO:0051301	purine ribonucleoside monophosphate biosynthetic process; IMP salvage; sister chromatid cohesion; nucleotide biosynthetic process; photomorphogenesis; response to abscisic acid; embryo development ending in seed dormancy; seed germination; embryonic pattern specification; regulation of flower development; meristem structural organization; primary shoot apical meristem specification; seed dormancy…	GO:0003876; GO:0019239; GO:0043424	AMP deaminase activity; deaminase activity; protein histidine kinase binding	GO:0016020; GO:0016021; GO:0005634; GO:0005829; GO:0031307	membrane; integral component of membrane; nucleus; cytosol; integral component of mitochondrial outer membrane	UE in St	nsd	nsd	UE in St	UE in St	0	54,13948312	31,79542518	0	0	0	0	0	0	0	0	0,892447346	0	0	0	0	0	0	0	0	0	0	0	0	0	0	1,091855151	0	0	0
MNG_thybas_CTG:89897	PFAM: Copper amine oxidase, enzyme domain(PF01179.17:Cu_amine_oxid)	GO:0009308; GO:0055114	amine metabolic process; oxidation-reduction process	GO:0005507; GO:0008131; GO:0016491; GO:0046872; GO:0048038	copper ion binding; primary amine oxidase activity; oxidoreductase activity; metal ion binding; quinone binding	NA	NA	nsd	UE in St	UE in St	UE in St	nsd	0	0	0	0	0	0	832,1855592	600,8119587	655,7365705	695,1958201	717,66483	710,3880875	625,6171743	683,1376659	546,3169693	518,5403592	468,3341907	494,0857756	299,2415579	445,1981901	391,9160398	301,8084933	284,5974272	235,0445106	674,39206	576,582474	576,4995195	584,7141517	434,349891	641,1195669
MNG_thybas_CTG:63640	BAG family molecular chaperone regulator 4 (2711) PFAM: BAG domain(PF02179.13:BAG)	GO:0009651; GO:0010228	response to salt stress; vegetative to reproductive phase transition of meristem	GO:0051087	chaperone binding	GO:0005829	cytosol	UE in St	UE in St	nsd	nsd	UE in St	47,93712555	34,39618087	0	0	0	0	0	0	0	0	0	0	0	0	0	0	0	0	0	0	0	0	0	0	0	0	4,170886675	3,138000814	0,86696585	0
MNG_thybas_CTG:83488	cytokinin dehydrogenase 7 (75702) PFAM: Cytokinin dehydrogenase 1, FAD and cytokinin binding(PF09265.7:Cytokin-bind)	GO:0009690; GO:0009823; GO:0055114	cytokinin metabolic process; cytokinin catabolic process; oxidation-reduction process	GO:0003824; GO:0016491; GO:0016614; GO:0019139; GO:0050660	catalytic activity; oxidoreductase activity; oxidoreductase activity, acting on CH-OH group of donors; cytokinin dehydrogenase activity; flavin adenine dinucleotide binding	NA	NA	UE in St	nsd	nsd	UE in St	UE in St	0	10,22609543	0	0	0	0	0	0	0	0	11,06861138	0	0	0	0	0	1,478222962	0	0	0	0	0	0	0	0	0	0	0	19,84484831	0
MNG_thybas_CTG:39754	chlorophyll a-b binding protein of LHCII type 1 (71139) PFAM: Chlorophyll A-B binding protein(PF00504.18:Chloroa_b-bind)	GO:0009765; GO:0015979; GO:0018298	photosynthesis, light harvesting; photosynthesis; protein-chromophore linkage	GO:0016168; GO:0046872	chlorophyll binding; metal ion binding	GO:0009507; GO:0009522; GO:0009523; GO:0009579; GO:0016020; GO:0016021	chloroplast; photosystem I; photosystem II; thylakoid; membrane; integral component of membrane	UE in St	nsd	UE in St	UE in St	UE in St	32,54094133	0	0	10,93180007	3,256212936	29,404906	0	0	0	0	2,804546803	0	0,814605696	0	0	0	0	0	0	0	0	0	1,817120593	0	0	0	0	0	0,86696585	0
MNG_thybas_CTG:64283	PFAM: Eukaryotic membrane protein family(PF05346.8:DUF747)	GO:0009790; GO:0010183; GO:0035437; GO:0035195	embryo development; pollen tube guidance; maintenance of protein localization in endoplasmic reticulum; gene silencing by miRNA	NA	NA	GO:0005783; GO:0016020; GO:0016021; GO:0035068	endoplasmic reticulum; membrane; integral component of membrane; micro-ribonucleoprotein complex	UE in St	nsd	UE in St	nsd	UE in St	0	0	5,844541656	0	0	0	0	13,05102954	11,38366213	0	11,08730836	0	10,011504	0	15,8032177	0	0	0	0	0	17,37651839	0	0	0	0	0	0	0	0	0
MNG_thybas_CTG:64281	protein POLLEN DEFECTIVE IN GUIDANCE 1 (2711) PFAM: Eukaryotic membrane protein family(PF05346.8:DUF747)	GO:0009790; GO:0010183; GO:0035437; GO:0035195	embryo development; pollen tube guidance; maintenance of protein localization in endoplasmic reticulum; gene silencing by miRNA	NA	NA	GO:0016020; GO:0016021; GO:0005783; GO:0035068	membrane; integral component of membrane; endoplasmic reticulum; micro-ribonucleoprotein complex	UE in St	UE in St	UE in St	nsd	nsd	0	4,705813827	0	0	0	0	0	4,519288547	9,295089407	2,692897909	3,758092716	0	15,02947509	16,99421919	21,01321611	21,46840948	37,17661673	13,11900849	4,133065218	18,29670708	11,93848659	5,862353455	0	13,24720828	0	0	0	0	2,913005257	2,435393791
MNG_thybas_CTG:56129	PFAM: Sodium Bile acid symporter family(PF01758.13:SBF)	GO:0015698; GO:0055085	inorganic anion transport; transmembrane transport	GO:0015103; GO:0015297	inorganic anion transmembrane transporter activity; antiporter activity	GO:0016020; GO:0016021	membrane; integral component of membrane	nsd	UE in St	UE in St	nsd	UE in St	0	0	0	0	0	9,461037966	21,05465181	33,87354593	51,24529554	37,90338312	20,64146447	24,23886992	12,67526463	26,64236897	46,95660975	39,70817144	12,53035726	23,05791387	25,11815501	14,32885847	32,13239338	41,24189358	15,75443554	36,75165934	65,5991769	102,7200368	112,570266	104,8510672	64,40689302	93,58624551
MNG_thybas_CTG:47732	aluminum-activated malate transporter 9 (75702) PFAM: Aluminium activated malate transporter(PF11744.5:ALMT)	GO:0015743	malate transport	NA	NA	GO:0016020; GO:0016021	membrane; integral component of membrane	UE in St	nsd	UE in St	nsd	UE in St	5,088347085	51,13047716	7,618278153	0	0	0	0	4,149720558	0	0	0	4,337294102	0	4,72581536	8,727746705	3,30552008	17,22751433	0	1,393597048	4,646192758	0	0	0	7,300499109	3,123770329	9,334065983	0	10,73196278	0	7,452477114
MNG_thybas_CTG:113163	V-type proton ATPase subunit d2 (225117) PFAM: ATP synthase (C/AC39) subunit(PF01992.13:vATP-synt_AC39)	GO:0015991	ATP hydrolysis coupled proton transport	GO:0015078	hydrogen ion transmembrane transporter activity	GO:0033179	proton-transporting V-type ATPase, V0 domain	UE in St	UE in St	nsd	UE in St	nsd	0	0	5,592862829	190,7286965	132,9384325	0	0	0	7,460532287	0	0	0	0	0	0	2,61366704	0	0	1,384051863	0	0	0	0	0	0	3,285047494	0	0	0	0
MNG_thybas_CTG:99364	F-box/WD-40 repeat-containing protein At5g21040 (75702)	GO:0016036	cellular response to phosphate starvation	NA	NA	NA	NA	UE in St	nsd	UE in St	nsd	UE in St	0	0	0	12,16710676	0	0	0	0	0	0	0	0	0	0	0	0	0	0	0	0	0	0	0	0	0	0	0	0	0	0,869168809
MNG_thybas_CTG:108383	autophagy-related protein 18f-like (75702) PFAM: Breast carcinoma amplified sequence 3(PF12490.5:BCAS3)	GO:0016036; GO:0019375; GO:0042631	cellular response to phosphate starvation; galactolipid biosynthetic process; cellular response to water deprivation	GO:0003674	molecular_function	GO:0016020; GO:0016021	membrane; integral component of membrane	UE in St	UE in St	UE in St	UE in St	nsd	2,500459221	68,76219628	34,5958515	0	0	0	0	0	5,014456127	0	0	0	5,091285598	0	0	5,283241396	0	0	3,636715584	0	0	15,26424107	0	0	8,72944037	6,298228989	18,95460541	24,56008637	0	4,552379207
MNG_thybas_CTG:113948	E3 SUMO-protein ligase SIZ1-like (75702) PFAM: MIZ/SP-RING zinc finger(PF02891.17:zf-MIZ)	GO:0016049; GO:0016925; GO:0031668	cell growth; protein sumoylation; cellular response to extracellular stimulus	GO:0008270; GO:0019789; GO:0046872	zinc ion binding; SUMO transferase activity; metal ion binding	GO:0005634	nucleus	UE in St	UE in St	nsd	nsd	UE in St	0	0	22,01590503	0	0	0	0	0	2,408444219	0	0	2,659493091	0	0	0	0	0	0	0	0	0	0	0	0	0	9,549293233	0	1,715440445	3,979373253	6,824265994
MNG_thybas_CTG:57553	alpha-glucan water dikinase, chloroplastic (75702) PFAM: Pyruvate phosphate dikinase, PEP/pyruvate binding domain(PF01326.16:PPDK_N)	GO:0016310	phosphorylation	GO:0003824; GO:0005524; GO:0016301	catalytic activity; ATP binding; kinase activity	NA	NA	UE in St	nsd	UE in St	UE in St	nsd	0	17,89566701	24,39686664	0	0	0	19,10812335	0	13,34993104	0	0	4,14988016	10,70391884	0	0	6,652970646	0	0	0	6,746271885	7,311044196	0	0	4,003231593	25,45230947	53,4669799	31,31440572	0	14,77309809	36,7030195
MNG_thybas_CTG:72315	Peroxisomal membrane protein 11C (981085) PFAM: Peroxisomal biogenesis factor 11 (PEX11)(PF05648.11:PEX11)	GO:0016559	peroxisome fission	NA	NA	GO:0005779	integral component of peroxisomal membrane	UE in St	UE in St	UE in St	nsd	nsd	0	11,18384921	0	0	0	0	36,5554472	36,96735795	25,83432744	10,79412635	37,00132082	39,22306086	16,51205745	16,39530398	39,54801866	28,37995147	0,345379197	7,651310766	17,12406236	11,21590932	25,02596399	12,87821581	0	23,97786226	0	12,64176898	24,18459158	17,93890465	0	7,788096753
MNG_thybas_CTG:57094	U-box domain-containing protein 28-like (75702)	GO:0016567	protein ubiquitination	GO:0004842	ubiquitin-protein transferase activity	NA	NA	nsd	UE in St	UE in St	nsd	UE in St	0	5,912432757	0	3,108191029	6,203536107	0	0	0	0	0	0	0,892447346	0	0	0	0,15374512	0	0	0	0	0	0	0	0,423578447	0,855827487	0	0	0	0	0
MNG_thybas_CTG:97357	ERAD-associated E3 ubiquitin-protein ligase HRD1B (75702)	GO:0016567; GO:0030433	protein ubiquitination; ER-associated ubiquitin-dependent protein catabolic process	GO:0008270; GO:0046872; GO:0061630	zinc ion binding; metal ion binding; ubiquitin protein ligase activity	GO:0000836; GO:0016020; GO:0016021	Hrd1p ubiquitin ligase complex; membrane; integral component of membrane	UE in St	UE in St	UE in St	UE in St	UE in St	0,113657237	50,51208496	19,72283127	0	0	0	62,50320724	49,62770133	55,50711285	84,50516451	71,04851901	85,43398445	64,35384996	53,34088624	50,63425569	58,70268217	66,31280576	70,18756196	35,31718546	44,60345048	48,79275997	31,60298359	52,69649719	39,86620674	172,0213249	111,0119498	113,5529357	116,1060301	122,2421849	111,873213
MNG_thybas_CTG:97450	PFAM: IBR domain, a half RING-finger domain(PF01485.18:IBR)	GO:0016567; GO:0035195	protein ubiquitination; gene silencing by miRNA	GO:0003676; GO:0004842; GO:0008270; GO:0046872	nucleic acid binding; ubiquitin-protein transferase activity; zinc ion binding; metal ion binding	GO:0035068	micro-ribonucleoprotein complex	nsd	UE in St	UE in St	UE in St	nsd	0	0	0	0	1,956301843	0	3,571611842	2,111817078	0,940798523	0	0	0,892447346	0	0	0	0	0	0	3,340814841	2,787715655	0,78698	1,580149179	0	0,830545974	1,711654975	1,132774998	3,275565452	1,046000271	0	2,581689531
MNG_thybas_CTG:62966	diacylglycerol O-acyltransferase 1 (102107) PFAM: MBOAT, membrane-bound O-acyltransferase family(PF03062.16:MBOAT)	GO:0019432	triglyceride biosynthetic process	GO:0004144; GO:0008374; GO:0016740; GO:0016746	diacylglycerol O-acyltransferase activity; O-acyltransferase activity; transferase activity; transferase activity, transferring acyl groups	GO:0005783; GO:0005789; GO:0016020; GO:0016021	endoplasmic reticulum; endoplasmic reticulum membrane; membrane; integral component of membrane	UE in St	nsd	UE in St	nsd	UE in St	0	0	0	0	0	0	80,36126645	86,5845002	68,67829218	92,3923132	71,04851901	101,7389975	120,561643	76,15581267	109,2633939	88,75286472	84,27252399	92,71690283	118,8375565	58,54202876	70,52914756	53,67766762	94,49027083	115,4458903	44,50302934	54,3731999	100,4506738	131,7960342	83,22872163	67,98449099
MNG_thybas_CTG:62971	diacylglycerol O-acyltransferase 1 (102107) PFAM: MBOAT, membrane-bound O-acyltransferase family(PF03062.16:MBOAT)	GO:0019432	triglyceride biosynthetic process	GO:0004144; GO:0008374; GO:0016740; GO:0016746	diacylglycerol O-acyltransferase activity; O-acyltransferase activity; transferase activity; transferase activity, transferring acyl groups	GO:0005783; GO:0005789; GO:0016020; GO:0016021	endoplasmic reticulum; endoplasmic reticulum membrane; membrane; integral component of membrane	UE in St	UE in St	UE in St	nsd	nsd	0	0	0	0	0	0	1,276851234	0	0	14,64756185	3,739395738	10,13820185	0	1,347559231	18,65472578	0	11,05213429	0	0,954518526	3,716954207	0	0	1,817120593	2,491637921	0	0	0	0	0	1,721126354
MNG_thybas_CTG:107862	expansin-like A2 (75702)	GO:0019953	sexual reproduction	NA	NA	GO:0005576	extracellular region	UE in St	UE in St	UE in St	nsd	nsd	0	0	0	0	0	8,004038119	4,464514803	0	0,940798523	2,253471054	0	0	0	1,871610043	0	0	0	0	0,477259263	0	0,78698	1,580149179	0	0	3,423309949	9,062199984	5,459275753	5,230001357	0,86696585	15,49013719
MNG_thybas_CTG:83203	uncharacterized LOC102608392 (2711)	GO:0022904	respiratory electron transport chain	NA	NA	GO:0005886; GO:0016020; GO:0016021	plasma membrane; membrane; integral component of membrane	nsd	nsd	UE in St	UE in St	UE in St	9,451036425	0	1,869614146	7,571234557	0	0	196,2511417	370,3810382	217,1645231	0	119,6980576	0	230,0365024	147,220846	237,8344289	0	76,03868394	0	203,2933557	139,6180924	55,52930877	0	15,6454083	0	223,4137656	181,5045379	164,3023631	0	134,1109474	0
MNG_thybas_CTG:38422	26S protease regulatory subunit 6A homolog A (4182) peptidase: Vesicle-fusing ATPase (MER273571:M41.UNW) PFAM: ATPase family associated with various cellular activities (AAA)(PF00004.26:AAA)	GO:0030163	protein catabolic process	GO:0000166; GO:0005524; GO:0016787	nucleotide binding; ATP binding; hydrolase activity	GO:0005737; GO:0000502	cytoplasm; proteasome complex	UE in St	UE in St	UE in St	nsd	UE in St	0	0	0	0	0	58,99903276	0	0	0	0	0	0	0	0	1,332480413	0	0	0	0	0	0	0	0	0	0	0	0	0	0	0
MNG_thybas_CTG:35637	cleavage stimulating factor 64 (75702) PFAM: RNA recognition motif. (a.k.a. RRM, RBD, or RNP domain)(PF00076.19:RRM_1)	GO:0031124	mRNA 3'-end processing	GO:0000166; GO:0003676	nucleotide binding; nucleic acid binding	NA	NA	UE in St	UE in St	nsd	nsd	UE in St	0	1,259408508	3,108033772	0	0	16,46220606	0	0	0	0	1,869697869	0	0	0	0	0	0	0	0	0	0	0	0	0	0,855827487	0	0	0	0	0
MNG_thybas_CTG:68046	uncharacterized LOC105134064 (75702)	GO:0031507; GO:0045787	heterochromatin assembly; positive regulation of cell cycle	NA	NA	GO:0005886; GO:0009506; GO:0016020; GO:0016021	plasma membrane; plasmodesma; membrane; integral component of membrane	UE in St	UE in St	nsd	UE in St	nsd	87,07018664	0	11,63315468	0	0	0	168,7586595	241,8030554	175,9293238	139,6137991	144,6304786	187,3871693	191,3753161	166,788529	178,5523753	173,3126807	435,1777878	342,6106188	127,676398	131,9518743	163,6761003	164,3355147	132,268208	147,2474957	256,7140131	155,8811675	341,4995354	366,5184951	519,0091063	174,3587053
MNG_thybas_CTG:41281	protein TPX2-like (28526) PFAM: Cell cycle regulated microtubule associated protein(PF12214.5:TPX2_importin)	GO:0032147; GO:0060236; GO:0010468	activation of protein kinase activity; regulation of mitotic spindle organization; regulation of gene expression	NA	NA	GO:0005819; GO:0005874	spindle; microtubule	UE in St	nsd	nsd	UE in St	UE in St	0	9,78869607	5,684745575	0	0	0	0	0	0	0	2,804546803	0	0	0	0	0	0	0	0	0	0	0	0	0	0	0	0	0	2,600897551	0
MNG_thybas_CTG:40461	trans-resveratrol di-O-methyltransferase-like (75702) PFAM: O-methyltransferase(PF00891.15:Methyltransf_2)	GO:0032259	methylation	GO:0008168; GO:0008171; GO:0016740; GO:0046983	methyltransferase activity; O-methyltransferase activity; transferase activity; protein dimerization activity	NA	NA	UE in St	nsd	nsd	UE in St	UE in St	0	6,606238642	18,47642184	0	0	0	0	0	0	0	0	0	0	0	0	0	0	0	0	0	0	0	0	0	0	4,531099992	0	0	0	0
MNG_thybas_CTG:101872	PFAM: Putative S-adenosyl-L-methionine-dependent methyltransferase(PF03141.13:Methyltransf_29)	GO:0032259	methylation	GO:0008168; GO:0016740	methyltransferase activity; transferase activity	GO:0016020; GO:0016021	membrane; integral component of membrane	UE in St	nsd	UE in St	nsd	UE in St	0	0	14,89698963	0	0	0	0	0	0	1,126735527	0	0	2,940726561	0	0	0	0,566421883	0	0,477259263	0	0,78698	0	0	0	0,855827487	0	0	0	0	0
MNG_thybas_CTG:35917	hypothetical protein (981085)	GO:0035195	gene silencing by miRNA	NA	NA	GO:0035068	micro-ribonucleoprotein complex	UE in St	UE in St	UE in St	UE in St	UE in St	9,459779289	93,1509814	0	0	0	0	4,464514803	0	0	0	0	0	0	0	0	0	0	0	0	0	0	0	0	0	0	0	0	0	0	0
MNG_thybas_CTG:50546	protein CWC15 homolog (75702) PFAM: Cwf15/Cwc15 cell cycle control protein(PF04889.9:Cwf_Cwc_15)	GO:0035195	gene silencing by miRNA	NA	NA	GO:0035068	micro-ribonucleoprotein complex	UE in St	UE in St	UE in St	UE in St	UE in St	0	0	15,95563867	0	0	0	15,96510493	5,659669769	8,166131179	0	3,85157761	6,639808255	3,771624371	25,06085848	11,47265636	0	0	9,427662643	6,390501532	21,27956283	9,435890195	0	7,450194431	0	25,81175702	32,95242469	25,14542412	14,79044384	5,184455785	2,908703539
MNG_thybas_CTG:98411	PFAM: Noc2p family(PF03715.10:Noc2)	GO:0035195	gene silencing by miRNA	NA	NA	GO:0035068	micro-ribonucleoprotein complex	nsd	UE in St	UE in St	UE in St	UE in St	2,911373848	12,29243035	2,580706705	0	0	0	0	0	1,063102331	0	0	1,213728391	0	0	0	1,698184734	0	1,083141388	0,601346671	0	0	2,149002884	0	0	4,193554688	1,336674498	1,386656041	0	0	1,049887076
MNG_thybas_CTG:114811	cytochrome P450 71B10-like (75702) PFAM: Cytochrome P450(PF00067.19:p450)	GO:0035195	gene silencing by miRNA	NA	NA	GO:0035068	micro-ribonucleoprotein complex	UE in St	UE in St	nsd	UE in St	UE in St	0	0	0,399490202	0	0	0	101,3087699	95,99264528	56,73015093	165,8780043	54,24928366	142,425672	117,8897363	152,1151063	93,08708165	89,79413848	149,6873438	104,9867285	65,17452496	73,18682833	71,65452896	89,57865698	82,7516718	122,1650073	44,28907247	49,68351141	61,23123684	66,26411719	252,070321	122,7249147
MNG_thybas_CTG:60809	myb-binding protein 1A (2711) PFAM: DNA polymerase phi(PF04931.10:DNA_pol_phi)	GO:0035195	gene silencing by miRNA	NA	NA	GO:0035068	micro-ribonucleoprotein complex	UE in St	UE in St	nsd	UE in St	UE in St	8,262006865	0	0	0	0	0	0	0	0	5,070309871	3,739395738	0	0	0	0	0	4,14455036	1,299769666	0	12,08010117	0,78698	0	0	0	0,427913744	0	0	0	9,536624353	0
MNG_thybas_CTG:84308	Transcriptional corepressor LEUNIG (981085)	GO:0035195	gene silencing by miRNA	GO:0043022	ribosome binding	GO:0035068	micro-ribonucleoprotein complex	nsd	UE in St	nsd	UE in St	UE in St	23,50956239	0	0	27,7080619	0	0	0	0	0	0	0	0	0	0	0	0	0	0	0	0	0	0	0	0	0	0	0	0	0	0
MNG_thybas_CTG:110608	PFAM: RNA recognition motif. (a.k.a. RRM, RBD, or RNP domain)(PF00076.19:RRM_1)	GO:0035195	gene silencing by miRNA	GO:0000166; GO:0003676	nucleotide binding; nucleic acid binding	GO:0035068	micro-ribonucleoprotein complex	nsd	UE in St	nsd	UE in St	UE in St	27,19030831	0	0	0	9,948824503	24,16349097	0	0	0	0	0	0	0	0	0	0,698841454	0	0	0	0	0,78698	0	0	0	5,999350686	3,398324994	2,183710301	0	0	6,979167366
MNG_thybas_CTG:68688	uncharacterized LOC105127581 (75702)	GO:0035195	gene silencing by miRNA	NA	NA	GO:0035068	micro-ribonucleoprotein complex	UE in St	nsd	nsd	UE in St	UE in St	0	8,363377459	6,419807547	0	0	0	608,343716	557,6252994	585,8070163	722,879712	472,8372425	678,9917899	416,8581727	297,6421452	397,7187536	358,5615735	447,0312019	447,181421	344,7339109	198,8756348	317,735305	358,8360771	343,871901	436,4768256	280,3177352	364,1418508	507,9637717	515,7722738	549,9251085	432,8977006
MNG_thybas_CTG:101113	flowering time control protein FCA (75702) PFAM: RNA recognition motif. (a.k.a. RRM, RBD, or RNP domain)(PF00076.19:RRM_1)	GO:0035195	gene silencing by miRNA	NA	NA	GO:0035068	micro-ribonucleoprotein complex	UE in St	UE in St	UE in St	nsd	UE in St	0	5,233709609	0	0	0	0	66,351619	27,82319	59,02569933	12,91238914	37,62766961	64,59533891	28,23423341	25,20122924	48,12919251	27,26879355	35,18723256	64,32993333	14,40368456	40,2917836	25,41945399	18,51934838	10,57564185	33,51253004	81,47477679	94,15625783	65,21650814	43,07429118	83,43679343	93,78417504
MNG_thybas_CTG:42019	LETM1 and EF-hand domain-containing protein 1, mitochondrial (2711) PFAM: LETM1-like protein(PF07766.10:LETM1)	GO:0035195	gene silencing by miRNA	GO:0005509	calcium ion binding	GO:0005739; GO:0016020; GO:0016021; GO:0035068	mitochondrion; membrane; integral component of membrane; micro-ribonucleoprotein complex	UE in St	UE in St	UE in St	nsd	UE in St	17,99281495	0	0	0	0	0	0	3,167725617	0,940798523	0	0,934848934	0,892447346	2,443817087	1,048101624	6,262657941	1,397682909	8,289100721	0,866513111	0,954518526	1,858477103	0,78698	0	3,634241186	0	3,423309949	5,66387499	0	1,046000271	0,86696585	0
MNG_thybas_CTG:76992	uncharacterized LOC105131415 (75702)	GO:0035195	gene silencing by miRNA	NA	NA	GO:0035068	micro-ribonucleoprotein complex	nsd	UE in St	UE in St	nsd	UE in St	0	0	11,79295076	1,500964044	0	0	0	0	0	0	0	0,892447346	0	0	0	0	0	0	0	0,929238552	0,78698	0	0	0	31,66561703	89,48922484	5,459275753	5,230001357	46,81615591	25,81689531
MNG_thybas_CTG:42026	LETM1 and EF-hand domain-containing protein 1, mitochondrial (2711) PFAM: LETM1-like protein(PF07766.10:LETM1)	GO:0035195	gene silencing by miRNA	GO:0005509	calcium ion binding	GO:0005739; GO:0016020; GO:0016021; GO:0035068	mitochondrion; membrane; integral component of membrane; micro-ribonucleoprotein complex	UE in St	nsd	UE in St	nsd	UE in St	0	5,995387809	7,826013058	0	0	0	0	0,633545123	0	1,599964448	0	0	0	0	1,332480413	0	0	0	0	0	0	0	3,61606998	0	0	0	0	1,046000271	2,878326623	0
MNG_thybas_CTG:46743	uncharacterized LOC105132240 (75702)	GO:0035195	gene silencing by miRNA	NA	NA	GO:0035068	micro-ribonucleoprotein complex	UE in St	nsd	UE in St	nsd	UE in St	0	0	10,2828778	0	0	0	0	0	0	0	0	0	0	0,935805022	0	0	0	0	0	0	0	0	0	0	0	0	0	0	0	0
MNG_thybas_CTG:54103	PFAM: MBOAT, membrane-bound O-acyltransferase family(PF03062.16:MBOAT)	GO:0035195	gene silencing by miRNA	NA	NA	GO:0016020; GO:0016021; GO:0035068	membrane; integral component of membrane; micro-ribonucleoprotein complex	UE in St	nsd	UE in St	nsd	UE in St	10,24663709	0	4,258565554	0	0	0	0,892902961	1,055908539	0	0	1,869697869	0	0,814605696	0,935805022	0	0	0	0	0	0	0	0	1,817120593	0,830545974	0	1,132774998	0	6,411981664	0,86696585	1,721126354
MNG_thybas_CTG:67987	CLK4-associating serine/arginine rich protein (2711)	GO:0035195	gene silencing by miRNA	NA	NA	GO:0035068	micro-ribonucleoprotein complex	UE in St	nsd	UE in St	nsd	UE in St	15,53607005	0	4,022866335	0	0	0	14,96505362	5,448488061	4,920376275	0	3,178486377	0,169564996	18,8499758	19,33373175	8,621148272	4,849959694	0	4,488537913	29,78097801	4,460345048	4,674661197	7,000060865	2,4531128	9,443307721	2,644506936	0	17,65529778	20,65850536	1,803288969	3,571337185
MNG_thybas_CTG:91289	uncharacterized LOC105131319 (75702)	GO:0035195	gene silencing by miRNA	NA	NA	GO:0035068	micro-ribonucleoprotein complex	UE in St	nsd	UE in St	nsd	UE in St	9,861951052	5,467492027	0	0	0	0	0	0	0	35,79638769	25,01655748	0	0	0	0	0	12,03301121	12,8417243	0	24,94076273	17,31355999	0	0	0	28,24230708	0	0	0	47,54440723	0
MNG_thybas_CTG:50213	uncharacterized LOC103339621 (102107)	GO:0035195	gene silencing by miRNA	NA	NA	GO:0035068	micro-ribonucleoprotein complex	UE in St	UE in St	nsd	nsd	UE in St	0	17,66942596	0	0	0	0	0	0	0	2,253471054	0	0	0	5,015914917	4,796929486	0	0	0	0	0	0	0	0	0	0	1,132774998	0	0	0,86696585	0
MNG_thybas_CTG:101112	flowering time control protein FCA (75702) PFAM: RNA recognition motif. (a.k.a. RRM, RBD, or RNP domain)(PF00076.19:RRM_1)	GO:0035195	gene silencing by miRNA	NA	NA	GO:0035068	micro-ribonucleoprotein complex	nsd	UE in St	UE in St	UE in St	nsd	0	2,473568807	2,568721999	0	0	0	0	0	0	0	0	0	0	0	0	5,283241396	0	0	3,531718546	0	0	0	0	0	22,67942841	0	8,079728114	7,980982071	0	0
MNG_thybas_CTG:60884	GDP-mannose 3,5-epimerase 1 (981085) PFAM: Mediator complex subunit MED14(PF08638.8:Med14)	GO:0035195	gene silencing by miRNA	NA	NA	GO:0035068	micro-ribonucleoprotein complex	nsd	UE in St	UE in St	UE in St	nsd	27,22527977	27,14892593	51,36645018	9,390987424	7,5034472	29,65089299	19,64386513	12,67090247	15,99357489	7,887148688	8,41364041	8,032026115	20,36514239	7,486440174	15,98976495	17,47103636	11,05213429	4,332565553	10,97696305	4,646192758	2,360939999	7,900745897	12,71984415	8,305459737	29,95396205	30,58492494	36,03121997	32,42600841	1,733931701	23,23520578
MNG_thybas_CTG:95587	putative lysine-specific demethylase JMJ16 (75702) PFAM: JmjC domain, hydroxylase(PF02373.19:JmjC)	GO:0035195	gene silencing by miRNA	NA	NA	GO:0035068	micro-ribonucleoprotein complex	nsd	UE in St	UE in St	UE in St	nsd	51,38181412	15,20339852	31,77944557	0	0	15,89454378	235,262072	0	190,9632842	177,381974	98,29001696	52,77041158	154,3026109	2,17106765	0	112,4366016	68,42652645	86,87660447	54,35983006	39,94796534	0	52,74537961	122,1468463	41,80137886	53,10409559	206,7994036	186,5871267	14,45572375	77,3420235	285,3025101
MNG_thybas_CTG:54226	PFAM: Protein of unknown function (DUF3493)(PF11998.5:DUF3493)	GO:0035195	gene silencing by miRNA	NA	NA	GO:0016020; GO:0016021; GO:0035068	membrane; integral component of membrane; micro-ribonucleoprotein complex	UE in St	nsd	UE in St	UE in St	nsd	0	0	33,04582951	0	0	0	22,920819	50,68360987	20,49059183	7,289978859	50,76229714	15,93018513	34,14827076	27,94313795	10,67316811	22,99188385	13,34545216	23,066579	18,63220163	26,46471395	0	0	0	14,53455454	12,24689134	0	16,59619829	8,012362079	5,999403684	17,4694325
MNG_thybas_CTG:91895	exocyst complex component SEC8-like (75702) PFAM: Sec8 exocyst complex component specific domain(PF04048.11:Sec8_exocyst)	GO:0035195	gene silencing by miRNA	NA	NA	GO:0035068	micro-ribonucleoprotein complex	nsd	UE in St	UE in St	nsd	higher in St	0	33,31022384	14,35368296	15,74019816	0	0	0	0	0	0	0	0	2,207581435	0	0	0	0	0	0	0	0	2,085796917	0	0	0	0	0	0	0	0
MNG_thybas_CTG:58939	hypothetical protein (2711) PFAM: N terminus of Rad21 / Rec8 like protein(PF04825.10:Rad21_Rec8_N)	GO:0035195; GO:0006396	gene silencing by miRNA; RNA processing	NA	NA	GO:0000228; GO:0035068; GO:0005730	nuclear chromosome; micro-ribonucleoprotein complex; nucleolus	nsd	nsd	UE in St	UE in St	UE in St	0	0	43,14094692	26,02113771	0	0	0	0	0	3,042185922	4,833168991	0	0	0	0	0	1,947938669	1,594384123	0	0,929238552	0	0	70,75867588	0	0,855827487	0	0	0	4,326159593	0
MNG_thybas_CTG:55446	FACT complex subunit SPT16-like (29730) peptidase: hypothetical protein (MER588564:M24.UNW) PFAM: FACT complex subunit (SPT16/CDC68)(PF08644.8:SPT16)	GO:0035195; GO:0006396	gene silencing by miRNA; RNA processing	NA	NA	GO:0035068; GO:0005730	micro-ribonucleoprotein complex; nucleolus	UE in St	nsd	UE in St	nsd	UE in St	17,78298621	0	11,23366448	0	0	0	1,375070559	6,060915014	1,881597046	4,844962765	1,869697869	7,139578769	4,887634174	0	0	1,222972545	0	3,102116936	0	3,716954207	2,431768199	0	0	4,152729869	21,13038066	0	10,95130716	4,937121281	0	0
MNG_thybas_CTG:55444	FACT complex subunit SPT16-like (29730) peptidase: hypothetical protein (MER588564:M24.UNW) PFAM: FACT complex subunit (SPT16/CDC68)(PF08644.8:SPT16)	GO:0035195; GO:0006396	gene silencing by miRNA; RNA processing	NA	NA	GO:0035068; GO:0005730	micro-ribonucleoprotein complex; nucleolus	UE in St	nsd	UE in St	nsd	UE in St	14,5656121	14,43417895	6,507695391	0	0	27,60730878	8,446862006	3,442261837	0	0	0	0	0	0,935805022	0	1,572393273	0	0,363935506	0	0	0	1,216714868	1,817120593	0	12,68336336	1,314018998	0	0	0,719581656	6,841477258
MNG_thybas_CTG:55452	FACT complex subunit SPT16-like (29730) peptidase: hypothetical protein (MER588564:M24.UNW) PFAM: FACT complex subunit (SPT16/CDC68)(PF08644.8:SPT16)	GO:0035195; GO:0006396	gene silencing by miRNA; RNA processing	NA	NA	GO:0035068; GO:0005730	micro-ribonucleoprotein complex; nucleolus	UE in St	nsd	UE in St	nsd	UE in St	9,206236221	0	0	25,44997441	11,85364472	0	27,12639194	32,57477843	48,46053192	17,73481719	22,70748062	22,66816259	132,2186505	103,5281096	113,6206048	54,67036698	131,8243318	143,3126034	69,19782054	130,7903261	54,82102677	93,22880158	107,8642784	76,30225861	28,45626395	59,16483814	100,0248503	89,07738311	116,6675945	54,62855048
MNG_thybas_CTG:55445	FACT complex subunit SPT16-like (29730) peptidase: hypothetical protein (MER588564:M24.UNW) PFAM: FACT complex subunit (SPT16/CDC68)(PF08644.8:SPT16)	GO:0035195; GO:0006396	gene silencing by miRNA; RNA processing	NA	NA	GO:0035068; GO:0005730	micro-ribonucleoprotein complex; nucleolus	UE in St	UE in St	nsd	nsd	UE in St	32,1300267	0	0	0,079697206	0	11,54246632	0	0	0	3,042185922	0	0	0	0	0	0	0	0	0	0	5,438031797	0	0	0	0	30,40368094	14,1613613	12,84488333	0	0
MNG_thybas_CTG:55451	FACT complex subunit SPT16-like (29730) peptidase: hypothetical protein (MER588564:M24.UNW) PFAM: FACT complex subunit (SPT16/CDC68)(PF08644.8:SPT16)	GO:0035195; GO:0006396	gene silencing by miRNA; RNA processing	NA	NA	GO:0035068; GO:0005730	micro-ribonucleoprotein complex; nucleolus	UE in St	UE in St	nsd	nsd	UE in St	72,52206026	40,67059931	40,9237763	0	14,92967196	44,5804109	209,3768152	120,3313371	104,1087645	90,98389379	76,47999132	158,3647816	211,5042228	151,2448076	177,8861351	138,6361677	76,20446596	172,9213563	140,2139989	70,40840506	70,80459056	98,07985956	57,43918194	102,306653	302,6633909	197,5559596	211,994596	135,9486553	80,31571637	126,666294
MNG_thybas_CTG:55447	FACT complex subunit SPT16-like (29730) peptidase: hypothetical protein (MER588564:M24.UNW) PFAM: FACT complex subunit (SPT16/CDC68)(PF08644.8:SPT16)	GO:0035195; GO:0006396	gene silencing by miRNA; RNA processing	NA	NA	GO:0035068; GO:0005730	micro-ribonucleoprotein complex; nucleolus	UE in St	UE in St	nsd	nsd	UE in St	0	19,07966183	0	0	0	0	0	0	0	0	0	0	0	0	0	0	0	0	6,204370419	0	0	5,103881849	0	0	2,131010443	0	0	0	4,482213446	14,67260217
MNG_thybas_CTG:34998	E3 ubiquitin-protein ligase CIP8-like (75702)	GO:0035195; GO:0006396	gene silencing by miRNA; RNA processing	GO:0008270; GO:0046872	zinc ion binding; metal ion binding	GO:0035068; GO:0005730	micro-ribonucleoprotein complex; nucleolus	UE in St	nsd	UE in St	UE in St	nsd	0	0	0,003994902	11,21074029	0,952410108	21,3819458	0	0	0,940798523	0	0	0	0	0	0	0	0	0	0	0	0	0	0	0	0	0	1,091855151	1,046000271	0	0
MNG_thybas_CTG:58944	hypothetical protein (2711) PFAM: N terminus of Rad21 / Rec8 like protein(PF04825.10:Rad21_Rec8_N)	GO:0035195; GO:0006396	gene silencing by miRNA; RNA processing	NA	NA	GO:0000228; GO:0035068; GO:0005730	nuclear chromosome; micro-ribonucleoprotein complex; nucleolus	nsd	nsd	UE in St	UE in St	higher in St	99,49379696	154,937412	76,3146133	34,54873874	0	0	222,6007081	207,2642871	133,8379979	130,6900538	111,4807354	163,9693509	176,6065148	178,4860918	145,4935363	118,8449777	104,5255601	120,9132394	144,8434137	115,7831235	139,2561109	103,8316026	118,9123716	130,993711	241,6685659	346,1873671	389,7267774	366,330215	260,7313098	243,0918863
MNG_thybas_CTG:67652	autophagy-related protein 18h-like (75702) PFAM: Breast carcinoma amplified sequence 3(PF12490.5:BCAS3)	GO:0035195; GO:0006520	gene silencing by miRNA; cellular amino acid metabolic process	NA	NA	GO:0035068	micro-ribonucleoprotein complex	nsd	nsd	UE in St	UE in St	UE in St	12,28372449	0	17,01828261	20,24309029	0	0	0	0	0	0	0	1,017389975	0	0	0	0,377374385	0	0	0	0	0	0	1,817120593	1,204291662	0	0	1,474004453	26,49518687	11,51330649	14,42303885
MNG_thybas_CTG:55766	nucleolar GTP-binding protein 1-like (75702) PFAM: NOGCT (NUC087) domain(PF08155.8:NOGCT)	GO:0042254	ribosome biogenesis	GO:0005525	GTP binding	GO:0005634; GO:0005730	nucleus; nucleolus	UE in St	nsd	UE in St	UE in St	nsd	0	0	0	0	49,01050933	0	33,03740954	6,335451234	4,459384999	0	9,039989196	8,924473461	33,69209157	3,499910781	26,23653933	26,85647709	13,31782182	20,84830544	12,92418084	3,466059798	0	26,7677271	0	48,00555728	0	9,107510984	13,45165545	37,33174969	16,61973535	37,00421662
MNG_thybas_CTG:59052	probable ADP-ribosylation factor GTPase-activating protein AGD14 (75702)	GO:0043547; GO:0006913; GO:0008152; GO:0009615	positive regulation of GTPase activity; nucleocytoplasmic transport; metabolic process; response to virus	GO:0005096; GO:0003924; GO:0005525	GTPase activator activity; GTPase activity; GTP binding	GO:0005737; GO:0005829	cytoplasm; cytosol	UE in St	nsd	UE in St	UE in St	UE in St	0	0	7,330645208	0	0	0	41,5021296	79,41488122	62,41257401	51,42420945	8,881064877	29,87913715	45,09657131	71,0556753	31,9528803	15,12991749	17,72486037	18,07546349	25,08474686	42,95869824	23,08999319	11,89852332	18,60731487	21,28689331	33,96779297	35,48984069	64,69241767	27,33198709	27,69088926	14,41443322
MNG_thybas_CTG:80861	mitochondrial outer membrane protein porin 4 (75702) PFAM: Eukaryotic porin(PF01459.19:Porin_3)	GO:0044070; GO:0055085; GO:1903959	regulation of anion transport; transmembrane transport; regulation of anion transmembrane transport	GO:0008308	voltage-gated anion channel activity	GO:0005741; GO:0005886	mitochondrial outer membrane; plasma membrane	UE in St	UE in St	nsd	UE in St	nsd	9,59966512	13,19739455	0,055928628	0	0	0	0	1,055908539	2,822395569	0	0,934848934	0,892447346	0,814605696	0	0	1,397682909	0	0,866513111	0,954518526	1,858477103	2,360939999	0	0	0	3,423309949	2,265549996	2,183710301	1,046000271	0,86696585	0
MNG_thybas_CTG:44337	UNKNOWN ANNOTATION	NA	NA	NA	NA	NA	NA	UE in St	nsd	nsd	UE in St	UE in St	0	0	4,546198499	0	0	0	10,92020321	15,16284662	4,10188156	1,836578909	4,777078055	0,945994187	22,84968976	17,78029541	33,95160092	1,579381687	9,311423143	1,343095321	7,559786726	3,382428328	4,588093397	2,006789458	0	0,830545974	10,32983777	8,484484735	23,35478167	1,046000271	5,522572466	0
MNG_thybas_CTG:79554	uncharacterized protein At5g39865 (102107)	GO:0045454; GO:0048653; GO:0055114	cell redox homeostasis; anther development; oxidation-reduction process	GO:0009055; GO:0015035	electron carrier activity; protein disulfide oxidoreductase activity	GO:0005623	cell	nsd	UE in St	nsd	UE in St	UE in St	0	1,20661893	0	0	0,65639075	0	0,892902961	5,279542695	0,940798523	0	2,804546803	1,784894692	1,629211391	1,871610043	2,664960826	0	0	1,733026221	3,340814841	2,787715655	0	1,580149179	0	3,322183895	1,711654975	4,531099992	0	3,138000814	2,600897551	0,860563177
MNG_thybas_CTG:42765	probable galacturonosyltransferase 4 (75702) PFAM: Glycosyl transferase family 8(PF01501.17:Glyco_transf_8)	GO:0045489; GO:0071555	pectin biosynthetic process; cell wall organization	GO:0016740; GO:0016757; GO:0047262	transferase activity; transferase activity, transferring glycosyl groups; polygalacturonate 4-alpha-galacturonosyltransferase activity	GO:0000139; GO:0005794	Golgi membrane; Golgi apparatus	UE in St	UE in St	nsd	UE in St	nsd	0	25,98755521	0	0	0	0	33,18027401	47,46308883	12,88893976	0	0	0	27,14266178	9,067950661	30,71367352	0	2,238057195	0	4,75350226	48,14384936	23,38117579	59,85605091	0	12,29208041	7,882171158	0	21,31301254	36,68322952	15,81345711	0
MNG_thybas_CTG:42772	probable galacturonosyltransferase 4 (75702) PFAM: Glycosyl transferase family 8(PF01501.17:Glyco_transf_8)	GO:0045489; GO:0071555	pectin biosynthetic process; cell wall organization	GO:0016740; GO:0016757; GO:0047262	transferase activity; transferase activity, transferring glycosyl groups; polygalacturonate 4-alpha-galacturonosyltransferase activity	GO:0000139; GO:0005794	Golgi membrane; Golgi apparatus	UE in St	UE in St	nsd	UE in St	nsd	6,766977052	0	0,007989804	0	0	0	25,68881817	0	23,66108285	30,77114724	60,51277152	0	20,59323199	0	15,56337122	0	0	0	9,387689703	6,606886102	8,176722195	0	45,0464195	13,69570311	39,35094787	0	0	24,17306627	0	8,011843179
MNG_thybas_CTG:50211	phosphatidylinositol 4-phosphate 5-kinase 8-like (75702) PFAM: Phosphatidylinositol-4-phosphate 5-Kinase(PF01504.15:PIP5K)	GO:0046488; GO:0046854	phosphatidylinositol metabolic process; phosphatidylinositol phosphorylation	GO:0005524; GO:0016307; GO:0016308	ATP binding; phosphatidylinositol phosphate kinase activity; 1-phosphatidylinositol-4-phosphate 5-kinase activity	NA	NA	nsd	UE in St	UE in St	UE in St	UE in St	0	49,20742824	21,76822111	0	0	30,74837339	0	0	0	0	0	0	1,629211391	1,871610043	2,664960826	0,698841454	4,14455036	0	1,909037052	0,929238552	2,360939999	0	5,451361778	0	0	0	0	0	0	0
MNG_thybas_CTG:78279	uncharacterized LOC105125773 (75702)	GO:0046777	protein autophosphorylation	GO:0004674	protein serine/threonine kinase activity	GO:0016020; GO:0016021	membrane; integral component of membrane	nsd	UE in St	UE in St	nsd	UE in St	0	0,113120525	0	0	8,674654224	0	0	3,600648118	3,527994461	1,509825606	0	1,329746546	0	2,367586705	0	4,437643236	6,617465409	0	0,682480746	0	0	0	2,834708125	0	0	0	2,412999883	0	1,482511604	0
MNG_thybas_CTG:87103	E3 ubiquitin-protein ligase At3g02290 (75702) PFAM: Ring finger domain(PF13639.3:zf-RING_2)	GO:0048573	photoperiodism, flowering	GO:0008270; GO:0046872	zinc ion binding; metal ion binding	NA	NA	UE in St	nsd	UE in St	nsd	UE in St	5,840233424	5,120589084	0	0	0	0	2,803715296	3,136048361	1,542909578	0	0	0	4,838757832	3,02265022	0	1,062239011	2,33476337	1,585718992	2,46743039	0	3,635847598	0	0	2,790634472	22,09746572	29,0330232	9,269850228	0	1,118385947	3,932773719
MNG_thybas_CTG:90571	katanin p80 WD40 repeat-containing subunit B1 homolog (75702) PFAM: con80 domain of Katanin(PF13925.3:Katanin_con80)	GO:0051013	microtubule severing	GO:0008017	microtubule binding	GO:0005737; GO:0005856; GO:0005874; GO:0008352	cytoplasm; cytoskeleton; microtubule; katanin complex	UE in St	nsd	UE in St	UE in St	nsd	7,038005848	41,89230098	3,803146723	0	0	0	1,776876891	2,111817078	0,254015601	2,636561133	1,299440019	0	1,914323385	4,969124665	1,652275712	2,830307891	7,556896824	4,453877388	3,689214103	0	1,086032399	0	0	1,918561199	2,567482462	0	4,367420602	0	0	1,144549026
MNG_thybas_CTG:93359	PFAM: HAUS augmin-like complex subunit 4(PF14735.3:HAUS4)	GO:0051225	spindle assembly	NA	NA	GO:0070652	HAUS complex	UE in St	nsd	UE in St	nsd	UE in St	26,35973619	0	8,117640906	0	0	0	0	0,348449818	0	1,701370646	4,889259927	0,571166302	0	0	0	0	2,859739749	1,741691352	0	0	1,912361399	0	4,815369571	0	0	0	0	0,261500068	0	0
MNG_thybas_CTG:39650	mechanosensitive ion channel protein 2, chloroplastic (57918) PFAM: Mechanosensitive ion channel(PF00924.15:MS_channel)	GO:0055085	transmembrane transport	NA	NA	GO:0016020; GO:0016021	membrane; integral component of membrane	UE in St	UE in St	nsd	UE in St	nsd	0	0	0	0	14,92967196	0	0	0	0	0	0	0	0	0	0	0	0	0	0	0	0	0	0	0	0	0	0	0	0	0
MNG_thybas_CTG:102180	PFAM: Sugar (and other) transporter(PF00083.21:Sugar_tr)	GO:0055085	transmembrane transport	GO:0005215; GO:0022857	transporter activity; transmembrane transporter activity	GO:0016020; GO:0016021	membrane; integral component of membrane	UE in St	UE in St	nsd	UE in St	nsd	0	6,319666646	11,70905782	0	0	0	75,89675164	10,55908539	19,75676898	42,81595002	57,96063393	22,31118365	17,10671961	41,17542096	18,65472578	32,1467069	34,53791967	45,92519486	26,24925947	75,26832269	59,02349997	41,08387866	41,79377364	34,05238492	26,53065211	9,062199984	4,367420602	0	2,600897551	1,721126354
MNG_thybas_CTG:56242	cinnamyl alcohol dehydrogenase 1 (4182) PFAM: Alcohol dehydrogenase GroES-like domain(PF08240.9:ADH_N)	GO:0055114	oxidation-reduction process	GO:0008270; GO:0016491; GO:0046872	zinc ion binding; oxidoreductase activity; metal ion binding	NA	NA	UE in St	UE in St	nsd	nsd	UE in St	5,385604475	26,80956435	12,02864998	20,42905044	10,10326939	22,72541319	0	25,39460036	21,73244588	0	83,31373703	0	0	17,22817045	0	0	0	0	4,553053369	10,74199766	0	24,88734958	0	0	0	0	0	0	0	0
MNG_thybas_CTG:62648	Cytochrome P450 90A1 (981085) PFAM: Cytochrome P450(PF00067.19:p450)	GO:0055114; GO:0000271; GO:0009825; GO:0009911; GO:0009932; GO:0010224; GO:0010584; GO:0010817; GO:0016132; GO:0043481; GO:0048657; GO:0048767; GO:0071555	oxidation-reduction process; polysaccharide biosynthetic process; multidimensional cell growth; positive regulation of flower development; cell tip growth; response to UV-B; pollen exine formation; regulation of hormone levels; brassinosteroid biosynthetic process; anthocyanin accumulation in tissues in response to UV light; anther wall tapetum cell differentiation; root hair elongation; cell wal…	GO:0005506; GO:0016705; GO:0020037; GO:0004497; GO:0016491; GO:0046872	iron ion binding; oxidoreductase activity, acting on paired donors, with incorporation or reduction of molecular oxygen; heme binding; monooxygenase activity; oxidoreductase activity; metal ion binding	GO:0016020; GO:0016021	membrane; integral component of membrane	UE in St	nsd	nsd	UE in St	UE in St	0,865543576	2,571606595	4,130728689	0	0	0	0	0	0	0	0,934848934	0	0	0,542766913	0	0	0	0	0	0	0	0	0	0	0	0	4,367420602	0	0,86696585	2,547267004
MNG_thybas_CTG:108033	ent-kaurenoic acid oxidase 2-like (28526) PFAM: Cytochrome P450(PF00067.19:p450)	GO:0055114; GO:0006396	oxidation-reduction process; RNA processing	GO:0004497; GO:0005506; GO:0016491; GO:0016705; GO:0020037; GO:0046872	monooxygenase activity; iron ion binding; oxidoreductase activity; oxidoreductase activity, acting on paired donors, with incorporation or reduction of molecular oxygen; heme binding; metal ion binding	GO:0016020; GO:0016021; GO:0005730	membrane; integral component of membrane; nucleolus	UE in St	UE in St	nsd	nsd	higher in St	7,064234441	53,40797039	28,52360043	19,93758433	10,46364078	23,70936114	0	0	0	0	0	0	0	0	0	0	0	0	0,954518526	0	0	0	0	0	0	0	2,107280441	0	0	0
MNG_thybas_CTG:9023	external alternative NAD(P)H-ubiquinone oxidoreductase B2, mitochondrial (2711) PFAM: Pyridine nucleotide-disulphide oxidoreductase(PF07992.11:Pyr_redox_2)	GO:0055114; GO:0035195	oxidation-reduction process; gene silencing by miRNA	GO:0005509; GO:0016491	calcium ion binding; oxidoreductase activity	GO:0035068	micro-ribonucleoprotein complex	UE in St	nsd	UE in St	UE in St	nsd	0	0	0	0	0	0	0	0	0	0	0	0	0	0	0	0	0	0	0	0	0	0	0	0	0	0	0	0	0	0
MNG_thybas_CTG:34332	cystathionine beta-lyase, chloroplastic (75702) PFAM: Cys/Met metabolism PLP-dependent enzyme(PF01053.17:Cys_Met_Meta_PP)	GO:0071266	'de novo' L-methionine biosynthetic process	GO:0003824; GO:0004121; GO:0030170	catalytic activity; cystathionine beta-lyase activity; pyridoxal phosphate binding	NA	NA	UE in St	nsd	nsd	UE in St	UE in St	0	0	3,151977694	0	0	0	0	0	0	0	0	0	0	0	0	0	0	0	0	0	0	0	0	0	0	0	0	0	0,86696585	0
MNG_thybas_CTG:39124	putative F-box/LRR-repeat protein At5g38386 (75702)	NA	NA	NA	NA	NA	NA	UE in St	UE in St	UE in St	UE in St	UE in St	15,7458988	0	0	0	0	0	0	2,111817078	0	3,380206581	0,934848934	3,569789385	0,627246386	0	1,332480413	0	1,381516787	0,866513111	0,954518526	3,716954207	1,573959999	4,740447538	0	1,661091947	0,855827487	3,398324994	9,258931677	3,138000814	0	7,710646067
MNG_thybas_CTG:57384	UNKNOWN ANNOTATION	NA	NA	NA	NA	NA	NA	UE in St	UE in St	UE in St	UE in St	UE in St	0	59,43352367	134,712091	0	0	0	218,9487349	145,2085423	154,6578692	127,2760451	92,15740795	203,1388649	194,8944127	116,8071828	169,731355	171,2091679	91,67745397	127,6287161	117,3532802	88,21261571	60,58172037	109,788765	80,42575744	130,8359072	179,4499075	265,137316	199,2963206	160,1112615	94,59464392	252,1364053
MNG_thybas_CTG:106521	lysine-specific demethylase JMJ25-like (75702) PFAM: JmjC domain, hydroxylase(PF02373.19:JmjC)	NA	NA	GO:0008270; GO:0046872	zinc ion binding; metal ion binding	NA	NA	UE in St	UE in St	UE in St	UE in St	UE in St	0	9,856568385	0	0	0	0	0	1,055908539	0	1,126735527	1,869697869	4,524708045	0	0,935805022	1,332480413	0	0	0,866513111	0	1,858477103	0	0	0	1,661091947	5,665577966	2,265549996	1,091855151	1,046000271	0	1,583436246
MNG_thybas_CTG:34161	zinc finger CCCH domain-containing protein 47-like (75702)	NA	NA	NA	NA	NA	NA	nsd	UE in St	UE in St	UE in St	UE in St	0	17,57138817	4,845816151	0	0	157,5073601	0	0	0	0	0	6,247131423	0	0	0	0	0	0	0	0	0	0	0	0	0	0	0	0	0	0
MNG_thybas_CTG:38888	probable carboxylesterase 6 (75702) peptidase: hypothetical protein (MER571568:S09.A12) PFAM: alpha/beta hydrolase fold(PF07859.10:Abhydrolase_3)	NA	NA	NA	NA	NA	NA	nsd	UE in St	UE in St	UE in St	UE in St	0	0	9,192269549	0	0	0	8,178991118	44,6649312	21,05507094	14,52362094	13,26550638	52,92212763	0	15,63730191	9,114166024	21,2867107	22,10426859	5,684326005	13,73552159	12,90712348	15,88125639	31,93481492	23,78610856	5,307188772	0	10,00240323	18,867257	26,95542699	59,32647313	33,62220333
MNG_thybas_CTG:42552	charged multivesicular body protein 5-like (75702) PFAM: Snf7(PF03357.18:Snf7)	NA	NA	NA	NA	NA	NA	nsd	UE in St	UE in St	UE in St	UE in St	0	0	0	0	0	0	0	0	0	0	0	0	0	0	0	0	0	0	0,477259263	0	0	0	0	0	0	0	0	0	0	0
MNG_thybas_CTG:68156	uncharacterized LOC105109563 (75702)	NA	NA	NA	NA	NA	NA	nsd	UE in St	UE in St	UE in St	UE in St	0	0	0	0	0	0	0	4,360902266	0	0	0	12,79769494	4,040444251	3,836800589	3,664321136	6,939495643	0	0	0	0	0	1,627553655	0	0	0	0	0	5,271841368	0	0
MNG_thybas_CTG:79711	60S acidic ribosomal protein P0 (76194) PFAM: Ribosomal protein L10(PF00466.17:Ribosomal_L10)	NA	NA	NA	NA	NA	NA	UE in St	nsd	UE in St	UE in St	UE in St	0	0	0	0	0	0	10,27731308	8,415591056	34,1415784	18,3883238	0	9,468866343	5,172746168	8,777851104	21,55953308	12,70493764	10,08507254	10,02555669	9,144287479	6,263067838	10,11269299	13,77890084	0	10,54793387	12,22977479	10,72737923	0,294800891	6,01450156	3,875337351	14,00136289
MNG_thybas_CTG:104168	ATP-dependent zinc metalloprotease FTSH 8, mitochondrial-like (75702) peptidase: hypothetical protein (MER588586:M41.UPW) PFAM: Peptidase family M41(PF01434.15:Peptidase_M41)	NA	NA	NA	NA	NA	NA	UE in St	nsd	UE in St	UE in St	UE in St	6,041319306	4,177918045	7,130900107	5,07405544	0	6,301051285	31,10873914	29,24866653	29,78568124	17,16018207	6,310230307	58,94614721	8,732573058	0	10,41999683	8,386097453	0	2,03630581	33,68973138	15,28597418	19,65089059	18,58255435	41,75743122	16,12089735	4,279137436	0	3,275565452	0	0	0
MNG_thybas_CTG:112307	UNKNOWN ANNOTATION	NA	NA	NA	NA	NA	NA	UE in St	nsd	UE in St	UE in St	UE in St	0	31,55308502	16,75062417	0	0	0	19,42956842	3,790711655	16,3040384	0	0	6,675506149	0	0	0	0	0	0	0	0,845607082	0	0	0	0	1,026992985	4,123300993	0	4,654701208	1,976682139	5,498998702
MNG_thybas_CTG:40997	RFAM: Small nucleolar RNA Z107/R87(RF00360:snoZ107_R87)	NA	NA	NA	NA	NA	NA	UE in St	nsd	UE in St	UE in St	UE in St	0	8,265339671	0	0	0	0	6,366398108	7,349123431	0	0	0	0	0	1,534720236	9,500585344	4,689226159	9,85021469	3,855983342	0	0	2,061887599	7,584716061	0	8,562928989	0	6,071673989	2,24922161	13,0854634	5,297161345	0
MNG_thybas_CTG:63441	transcription factor bHLH143-like (75702)	NA	NA	NA	NA	NA	NA	UE in St	nsd	UE in St	UE in St	UE in St	0	0	26,13464902	0	0	0	862,1781696	474,3246748	854,771906	646,2729635	707,4375826	502,581723	605,1542792	388,359084	496,7220483	452,2832009	871,7370924	603,0671296	466,1486674	486,9210011	572,7640437	344,2354987	467,7086694	395,5392145	1273,959123	1114,469354	1305,443855	716,761226	912,0480745	1138,086196
MNG_thybas_CTG:84769	ATP-dependent DNA helicase 2 subunit KU80 (75702) PFAM: Ku C terminal domain like(PF08785.8:Ku_PK_bind)	NA	NA	NA	NA	NA	NA	UE in St	nsd	UE in St	UE in St	UE in St	0	16,0178663	0	0	0	0	675,5257348	553,2327199	588,0461168	691,0494333	421,7197028	824,1483507	421,053392	303,013666	334,4792332	249,5003761	317,3758514	491,000989	275,3022333	226,4647274	212,1225891	237,6702381	263,9185949	256,5722622	861,7412552	281,5059147	549,268652	764,3228583	448,2646929	278,4438216
MNG_thybas_CTG:92094	plastid lipid-associated protein 3, chloroplastic-like (75702) PFAM: PAP_fibrillin(PF04755.9:PAP_fibrillin)	NA	NA	NA	NA	NA	NA	UE in St	nsd	UE in St	UE in St	UE in St	0	0	9,156315431	0	0	0	5,803869243	25,17285957	73,17530911	15,63908911	33,13104624	0,312356571	0	49,4011471	18,4015545	20,45508937	19,41031085	3,483382704	2,791966689	63,03025096	60,95160097	11,58249348	9,485369495	5,165995957	0,855827487	1,132774998	0	0	0	0
MNG_thybas_CTG:37486	PFAM: Protein of unknown function (DUF 659)(PF04937.12:DUF659)	NA	NA	GO:0003676; GO:0003677; GO:0046983	nucleic acid binding; DNA binding; protein dimerization activity	NA	NA	nsd	nsd	UE in St	UE in St	UE in St	0	0	7,822018156	0	0	0	0	0	0	0	0	0	0	0	0	0	0	0	0	0	0	0	0	0	0	0	0	0	0,86696585	0
MNG_thybas_CTG:70955	UNKNOWN ANNOTATION	NA	NA	NA	NA	NA	NA	nsd	nsd	UE in St	UE in St	UE in St	0	0	0	0	6,486685058	0	0	0	0	0	0	0	0	0	0	0	0	0	0	0	0	0	0	2,5165543	0	0	0	0	0	0
MNG_thybas_CTG:24633	UNKNOWN ANNOTATION	NA	NA	NA	NA	NA	NA	nsd	nsd	UE in St	UE in St	UE in St	0	0	0	0	0	0	0	0	0	0	0	0	0	0	0	0	0	0	0	0	0,78698	3,160298359	0	0	0	1,132774998	1,091855151	2,092000543	3,467863401	0
MNG_thybas_CTG:83091	uncharacterized LOC103339749 (102107) PFAM: Domain of unknown function (DUF296)(PF03479.12:DUF296)	NA	NA	GO:0003677	DNA binding	NA	NA	nsd	nsd	UE in St	UE in St	UE in St	0	12,34521993	0	0	0	0	5,018114638	0,992554027	6,529141749	18,07283785	2,645622484	5,390381971	16,2758218	17,17202215	12,88508559	18,17686623	7,612157495	11,65460134	11,49240305	21,95790698	5,430161997	10,83982337	1,817120593	8,21409968	6,37591478	7,498970486	0	0	2,696263794	1,239210975
MNG_thybas_CTG:47224	uncharacterized LOC107178484 (2711) peptidase: hypothetical protein VITISV_014071 (MER427459:A28.UPW) PFAM: Retrotransposon gag protein(PF03732.14:Retrotrans_gag)	NA	NA	NA	NA	NA	NA	nsd	nsd	UE in St	UE in St	UE in St	2,902630983	19,47181298	28,65543219	0	0	0	0	0	0	0	0	1,026314448	0	0	0	0	0	0	0,658617783	0	0,928636399	0	0	0,872073272	1,052667809	0	0	0	0,971001752	0
MNG_thybas_CTG:108939	uncharacterized LOC102608277 (2711)	NA	NA	NA	NA	NA	NA	nsd	nsd	UE in St	UE in St	UE in St	0	0	0	0	0	0	0	0	0	0	0	0	0	0	0	0	0	0	0	0,929238552	0	0	0	0	0	1,132774998	1,091855151	0	0	0,860563177
MNG_thybas_CTG:37769	pentatricopeptide repeat-containing protein At2g37320-like (75702) PFAM: PPR repeat family(PF13041.3:PPR_2)	NA	NA	NA	NA	NA	NA	nsd	nsd	UE in St	UE in St	UE in St	3,558345814	18,41602142	12,89953862	0	0	0	0	0	0	0	0	0	0	0	0	0	0	0	0	0	0	0	0	0	0	0	0	0	0	0
MNG_thybas_CTG:44410	betaine aldehyde dehydrogenase 1, chloroplastic (75702) PFAM: Aldehyde dehydrogenase family(PF00171.19:Aldedh)	NA	NA	NA	NA	NA	NA	nsd	nsd	UE in St	UE in St	UE in St	0	0	0	0	0	5,430635792	0	1,055908539	0,940798523	0	0	1,784894692	0	0	1,465728454	0	0	0	0	0	0,78698	0	0	0,830545974	0	0	2,183710301	2,248900583	0,86696585	1,721126354
MNG_thybas_CTG:64945	uncharacterized LOC105127001 (75702)	NA	NA	NA	NA	GO:0016020; GO:0016021	membrane; integral component of membrane	nsd	nsd	UE in St	UE in St	UE in St	0	0	0,786995698	11,86160081	8,301412425	0	0	0	0	0	0	0	1,303369113	0	0	0	3,011706595	0	0	4,107234398	0	0	0	0	0	0	0	0	0	0
MNG_thybas_CTG:68429	hypothetical protein (981085)	NA	NA	NA	NA	GO:0016020; GO:0016021	membrane; integral component of membrane	nsd	nsd	UE in St	UE in St	UE in St	15,64972729	8,981769661	6,216067544	6,787545366	15,83060044	0	73,74485551	69,72164083	85,26457013	100,4597396	116,1269346	49,54867666	96,78330271	111,3046493	128,304539	65,91472598	174,9276555	163,7536476	66,20063237	98,49928648	143,7497667	59,16078528	98,12451201	48,26302653	120,6716757	90,36146159	122,2768583	126,1999327	207,5516246	101,0215114
MNG_thybas_CTG:68916	UNKNOWN ANNOTATION	NA	NA	NA	NA	NA	NA	nsd	nsd	UE in St	UE in St	UE in St	4,406403662	0	2,916278475	10,08169654	9,51123067	0	5,741366036	0	13,04887551	0	0	0	2,117974809	0	11,00628821	5,220345665	2,707772902	2,070966334	0	4,636900373	4,399218198	11,09264724	0	5,215828715	0	23,39180371	26,16084941	4,717461224	8,895069624	14,25953184
MNG_thybas_CTG:75018	protein DYAD-like (75702)	NA	NA	NA	NA	NA	NA	nsd	nsd	UE in St	UE in St	UE in St	0	0	2,121292973	7,571234557	0	0	89,38851538	10,72803076	51,40523129	15,26726639	21,6697983	2,454230202	6,777519388	7,973058785	12,00564852	11,18146327	4,973460432	12,60776576	5,249851893	5,370998829	12,41067459	7,821738438	6,051011574	16,15411919	41,11395249	90,13490659	54,83296566	17,75062461	0	60,24802803
MNG_thybas_CTG:75194	uncharacterized LOC105122745 (75702)	NA	NA	NA	NA	NA	NA	nsd	nsd	UE in St	UE in St	UE in St	4,039203356	17,30744028	13,6385955	0	0	0	0	0	0	0	0	0	0	0	0	0	0	0	0	0	0	0	0	0	0	0	0	0	0	0
MNG_thybas_CTG:82070	peptidyl-prolyl cis-trans isomerase PASTICCINO1 (75702) PFAM: FKBP-type peptidyl-prolyl cis-trans isomerase(PF00254.25:FKBP_C)	NA	NA	NA	NA	NA	NA	nsd	nsd	UE in St	UE in St	UE in St	0	23,55923461	0	27,28301014	0	0	0	0	0	0	17,81822069	0	0	0	0	0	12,33694491	0	0	0	0	0	0	1,636175568	0	0	0	0,763580198	0	0
MNG_thybas_CTG:90301	serine carboxypeptidase-like 45 (75702) peptidase: serine carboxypeptidase, putative (MER171807:S10.A24) PFAM: Serine carboxypeptidase(PF00450.19:Peptidase_S10)	NA	NA	NA	NA	NA	NA	nsd	nsd	UE in St	UE in St	UE in St	0	2,722433961	6,012327541	0	0	0	1,928670395	25,33124585	3,0575952	46,10601776	25,84857304	0	18,2064373	25,51004489	0	3,550114589	0	25,92607227	12,50419269	17,10728174	0	0	18,0803499	15,83851172	12,86308713	17,84120622	28,45374522	18,33638476	35,51092123	0
MNG_thybas_CTG:91464	UNKNOWN ANNOTATION	NA	NA	NA	NA	NA	NA	nsd	nsd	UE in St	UE in St	UE in St	0	0	0	0	0	0	0	0	12,31505267	0	0	3,061094397	0	0	0	11,95717729	0	0	5,798700046	0	11,27742339	21,86926464	23,38634203	0,00830546	0	0	0	0	0	0
MNG_thybas_CTG:96501	serine/threonine-protein kinase BLUS1-like (75702) PFAM: Protein kinase domain(PF00069.22:Pkinase)	NA	NA	NA	NA	NA	NA	nsd	nsd	UE in St	UE in St	UE in St	6,670805543	0	1,757756889	0	1,184077431	0	0	0	0	9,013884215	16,82728082	0	0	0	0	0	0	6,932104885	0	15,79705538	7,082819996	0	0	0	0	0	0	0	0	0
MNG_thybas_CTG:25459	chlorophyll a-b binding protein 6A, chloroplastic (4113)	NA	NA	NA	NA	NA	NA	UE in St	UE in St	nsd	UE in St	UE in St	0	0	0	0	0	0	0,892902961	0	0	1,126735527	0	0	4,887634174	1,871610043	0	0	4,14455036	0	0	0	0	0	0	0,830545974	5,990792411	5,48263099	3,275565452	3,378580877	1,733931701	13,43339119
MNG_thybas_CTG:108476	DNA (cytosine-5)-methyltransferase (75702) PFAM: C-5 cytosine-specific DNA methylase(PF00145.14:DNA_methylase)	NA	NA	NA	NA	NA	NA	UE in St	UE in St	nsd	UE in St	UE in St	0	0	0	0	0	3,178908757	0	0,359008903	0	0	0	0	0	0	0	0	0	0	0	0	0	0	0,854046679	0	0	2,990525995	0	0	0	2,762407799
MNG_thybas_CTG:22413	E3 ubiquitin protein ligase DRIP2-like (75702)	NA	NA	GO:0008270; GO:0046872	zinc ion binding; metal ion binding	NA	NA	UE in St	UE in St	nsd	UE in St	UE in St	0	0	30,76474046	0	0	0	1,785805921	0	0	0	0,934848934	0	0	0	0	0	2,763033574	2,400241316	0,477259263	0,929238552	0,78698	0	0	0	3,312052376	0	0	0	4,889687396	0,860563177
MNG_thybas_CTG:34812	F-box/LRR-repeat protein 15 (75702)	NA	NA	NA	NA	NA	NA	UE in St	UE in St	nsd	UE in St	UE in St	0	24,66027438	3,551467896	0	29,52471334	0	0	0	0	0	0	0,892447346	0	0	0	0	0	0	0	0	0	0	0	0	0	0	0	0	0	0
MNG_thybas_CTG:108631	pentatricopeptide repeat-containing protein At2g36240 (102107) PFAM: PPR repeat family(PF13041.3:PPR_2)	NA	NA	NA	NA	NA	NA	UE in St	UE in St	nsd	UE in St	UE in St	5,735319051	0	10,01521937	0	0	0	87,36162566	42,32081424	52,1014222	47,31162477	50,97731239	35,50155543	14,80953155	22,13178876	20,14710384	21,01416254	39,63571661	55,6301417	32,16727433	17,55331624	30,06263598	16,03851417	27,80194507	14,35183443	49,43259567	0	42,53867667	33,39878867	60,9216903	67,78656146
MNG_thybas_CTG:40462	trans-resveratrol di-O-methyltransferase-like (75702) PFAM: O-methyltransferase(PF00891.15:Methyltransf_2)	NA	NA	NA	NA	NA	NA	UE in St	UE in St	nsd	UE in St	UE in St	15,31749844	18,18978037	2,245134935	0	0	0	0,892902961	7,391359773	2,822395569	0	14,41537057	2,248967312	2,443817087	0,935805022	0	3,319496909	0	2,452232103	7,583649689	0,929238552	10,23073999	11,06104426	16,35408534	1,436844535	0	0	0	0	0	0
MNG_thybas_CTG:41063	(6-4)DNA photolyase (75702) PFAM: FAD binding domain of DNA photolyase(PF03441.11:FAD_binding_7)	NA	NA	NA	NA	NA	NA	UE in St	UE in St	nsd	UE in St	UE in St	0	0	7,402553444	0	0	0	126,8190075	81,39998927	100,4114264	74,52228775	127,4573037	59,02646747	177,5921877	139,1074165	159,6711279	145,1074396	177,6077981	153,7454212	57,01339156	59,93588658	51,49210137	41,5895264	83,44217762	77,25738648	124,5057829	293,7398847	164,2477703	325,6617245	412,3809763	505,2882751
MNG_thybas_CTG:74396	mitochondrial inner membrane protease subunit 2-like (2711) peptidase: hypothetical protein (MER588519:S26.UPA)	NA	NA	NA	NA	NA	NA	UE in St	UE in St	nsd	UE in St	UE in St	9,180007628	16,46280703	0	0	0	0	276,7106275	246,8502982	375,3503867	238,4623069	224,3637443	231,1438626	214,7707917	181,2747908	278,4884063	213,1466436	212,5601728	232,8320728	183,0575629	200,7155272	212,4845999	238,6025261	247,1284006	246,6721542	527,2325235	672,2906335	562,4473437	461,2442797	358,6030846	586,2242419
MNG_thybas_CTG:77093	prolyl 4-hydroxylase subunit alpha-1 (102107) PFAM: 2OG-Fe(II) oxygenase superfamily(PF13640.3:2OG-FeII_Oxy_3)	NA	NA	NA	NA	NA	NA	UE in St	UE in St	nsd	UE in St	UE in St	0	7,963684938	9,192269549	0	0	0	24,65305074	10,59076265	0	14,02785731	5,637139074	28,59401297	21,90474716	35,39214592	57,27000815	30,86083863	10,49952758	29,87737205	39,75092402	34,07517769	26,99341398	23,84445112	9,721595172	37,55728893	70,06659638	63,40141664	98,81289112	61,19101588	65,4559217	77,01179872
MNG_thybas_CTG:93330	uncharacterized LOC105126190 (75702)	NA	NA	NA	NA	NA	NA	UE in St	UE in St	nsd	UE in St	UE in St	0	11,4477971	0	0	0	0	0	0	0	96,89925531	119,6606636	0	0	0	0	0	64,93128898	41,59262931	0	98,49928648	38,56201998	0	0	0	58,19626914	0	0	9,414002442	119,6412873	0
MNG_thybas_CTG:55637	PFAM: Uncharacterised conserved protein(PF09758.6:FPL)	NA	NA	NA	NA	NA	NA	nsd	UE in St	nsd	UE in St	UE in St	0	7,503661471	0	0	0	0	22,1082773	18,84796742	15,53258361	13,52082632	25,34375461	1,784894692	14,24745362	11,94087208	9,060866808	11,26532425	17,6281542	29,56542733	14,39891196	25,77707742	22,65715419	6,020368373	15,97249001	20,43973641	17,42464764	23,06329896	9,924963318	17,84476463	39,88042911	16,67771437
MNG_thybas_CTG:83173	protein NAP1-like (75702) PFAM: Membrane-associated apoptosis protein(PF09735.6:Nckap1)	NA	NA	NA	NA	NA	NA	nsd	UE in St	nsd	UE in St	UE in St	0	0	17,84123242	0	0	0	143,569867	164,0670688	88,29394138	133,2590108	214,8750276	91,42230614	92,75915057	102,9385524	86,43800439	111,6189571	178,1189593	120,1420428	87,45298735	157,0784848	75,12511076	73,12930402	133,7582468	0	240,3677081	188,2672047	81,5943354	142,8627171	345,6679542	112,4497904
MNG_thybas_CTG:111107	uncharacterized LOC105133892 (75702) PFAM: Domain of unknown function (DUF4378)(PF14309.3:DUF4378)	NA	NA	NA	NA	NA	NA	nsd	UE in St	nsd	UE in St	UE in St	0	6,236711595	0	0	0	0	0	1,267090247	0,780862774	0	0	0	0	0	0	0	0	0	0	0	0	0	0	2,21755775	0	10,69339598	3,231891246	3,20076083	0	15,77412304
MNG_thybas_CTG:55060	UNKNOWN ANNOTATION	NA	NA	NA	NA	NA	NA	nsd	UE in St	nsd	UE in St	UE in St	0	0	0	0	0	13,16976485	6,7860625	3,041016592	6,171638311	5,746351187	2,318425357	0	4,105612706	3,284675626	8,701097096	7,889920021	0	1,25644401	4,257152626	2,61116033	0	8,042959323	9,303657435	10,7887922	8,181710778	15,91548872	17,88458737	15,0414839	1,38714536	14,19068679
MNG_thybas_CTG:20214	UNKNOWN ANNOTATION	NA	NA	NA	NA	NA	NA	nsd	UE in St	nsd	UE in St	UE in St	0	0	0	0	2,574081372	0	22,09934827	96,64730857	82,79027002	52,24672638	97,74780458	46,07705648	24,89435006	142,6915497	108,1041359	36,40265136	179,4452154	90,8712299	5,827335601	52,24179138	46,41608037	9,575704027	15,15478574	51,49385037	4,184996413	0	0	0	0	2,590295163
MNG_thybas_CTG:52815	UNKNOWN ANNOTATION	NA	NA	NA	NA	NA	NA	nsd	UE in St	nsd	UE in St	UE in St	0	0	0	0	0	0	0	0	0	0	0	0	0	0	0	0	0	0	0	0	0	0	0	1,661091947	0	4,984209991	2,402081331	0	0	2,177224838
MNG_thybas_CTG:51359	peroxisome biogenesis factor 10-like (71139)	NA	NA	GO:0008270; GO:0046872	zinc ion binding; metal ion binding	NA	NA	nsd	UE in St	nsd	UE in St	UE in St	0	6,734441903	0	0	0	0	0	0	0	0	0	0	0	5,324730574	0	0	0	0	0	0	0	0	0	10,69743214	0	0	0	0	0	0
MNG_thybas_CTG:44129	probable leucine-rich repeat receptor-like protein kinase At5g49770 (75702) PFAM: Protein tyrosine kinase(PF07714.14:Pkinase_Tyr)	NA	NA	NA	NA	NA	NA	nsd	UE in St	nsd	UE in St	UE in St	32,85568444	84,17675311	45,21430107	15,58080375	42,2020641	19,90602388	0	0	0	0	0	0	0	0	0	0	0	0	0	0	0	0	0	0	0	0	0	0	0	0
MNG_thybas_CTG:53322	thymidylate kinase (75702) PFAM: Thymidylate kinase(PF02223.14:Thymidylate_kin)	NA	NA	NA	NA	NA	NA	nsd	UE in St	nsd	UE in St	UE in St	19,29550175	23,07658704	11,17773585	33,85802962	0	19,67895897	0,892902961	96,08767705	0	0	0	0	0	0	0	0	0	0	0	0	0	0	0	0	0	0	0	0	0	0
MNG_thybas_CTG:114100	uncharacterized membrane protein At4g09580-like (75702) PFAM: SNARE associated Golgi protein(PF09335.8:SNARE_assoc)	NA	NA	NA	NA	NA	NA	nsd	UE in St	nsd	UE in St	UE in St	9,95812256	0	0	0	0	0	0,892902961	1,055908539	0	4,506942107	0	0,892447346	0	0	0	0,698841454	0	0,866513111	0,954518526	0	1,573959999	1,580149179	0	0	3,423309949	3,398324994	5,459275753	0	0,86696585	1,721126354
MNG_thybas_CTG:100777	uncharacterized LOC105141665 (75702) peptidase: hypothetical protein (MER510405:M50.UNB) PFAM: Peptidase family M50(PF02163.19:Peptidase_M50)	NA	NA	NA	NA	NA	NA	nsd	UE in St	nsd	UE in St	UE in St	0	0	0	0	0	0	0	1,055908539	0	2,253471054	0	0	8,146056957	4,679025109	6,662402065	2,795365818	0	7,798617995	0,477259263	0	0,78698	0	0	0	4,279137436	20,38994996	0	0	7,802692652	1,721126354
MNG_thybas_CTG:102439	switch 2 (75702) PFAM: SNF2 family N-terminal domain(PF00176.20:SNF2_N)	NA	NA	GO:0005524	ATP binding	GO:0016020	membrane	nsd	UE in St	nsd	UE in St	UE in St	6,42600534	16,52313797	19,28738695	0	40,24576225	31,63771096	0	0	0	0	0	0	4,073028479	1,871610043	5,329921652	2,096524363	4,14455036	2,599539332	0	0	0	0	0	0	0	0	0	1,046000271	1,733931701	0
MNG_thybas_CTG:72756	UNKNOWN ANNOTATION	NA	NA	NA	NA	NA	NA	nsd	UE in St	nsd	UE in St	UE in St	3,497145763	0	0,399490202	0	0	0	0	0	0	0	0	0	0	0	0	0	0	0	0	0	0	0	0	4,991581302	0	0	0	0	0	0
MNG_thybas_CTG:75125	protein LONGIFOLIA 1 (2711) PFAM: Domain of unknown function (DUF4378)(PF14309.3:DUF4378)	NA	NA	NA	NA	NA	NA	nsd	UE in St	nsd	UE in St	UE in St	6,067547899	0	0	0	0	12,69671295	0	0	0	0	0	0	0	0	0	0	0	0	0	0	0	0	0	0	0	0	0	0	0	0
MNG_thybas_CTG:90753	uncharacterized LOC105136808 (75702)	NA	NA	GO:0008270; GO:0046872	zinc ion binding; metal ion binding	NA	NA	nsd	UE in St	nsd	UE in St	UE in St	0	0	0	0	0	0	10,81305485	3,980775192	12,57847625	0	0	1,758121272	1,515166594	0	0	2,557759723	0	3,968630046	1,002244452	2,183710596	2,817388398	6,304795226	4,797198365	2,433499703	5,092173549	18,26033297	23,50764139	19,41376504	3,277130914	32,71861199
MNG_thybas_CTG:99294	zinc finger CCCH domain-containing protein 24 (75702)	NA	NA	NA	NA	NA	NA	nsd	UE in St	nsd	UE in St	UE in St	0	21,66635116	12,53600254	23,37784705	0	0	0	6,441042088	1,401789799	0	0	0	0	0	0	0	1,381516787	1,733026221	0	6,486085091	3,305315998	1,580149179	0	0,830545974	0	36,69058218	0	3,347200868	4,551570714	4,070463828
MNG_thybas_CTG:107786	B3 domain-containing transcription repressor VAL2-like (75702) PFAM: B3 DNA binding domain(PF02362.18:B3)	NA	NA	NA	NA	NA	NA	UE in St	nsd	nsd	UE in St	UE in St	0	0	12,52801274	0	0	0	18,75096217	4,223634156	8,467186707	3,380206581	11,21818721	0,892447346	22,80895948	34,6247858	19,98720619	13,27798763	11,05213429	19,06328843	31,0218521	27,87715655	23,60939999	1,580149179	9,085602964	13,28873558	5,134964924	6,796649988	12,01040666	13,59800353	21,67414626	14,62957401
MNG_thybas_CTG:83116	acyl-CoA-binding domain-containing protein 4 (75702)	NA	NA	NA	NA	NA	NA	UE in St	nsd	nsd	UE in St	UE in St	0	0	7,546369917	0	19,55014802	14,11586865	0	0	0	0	0	0	0	0	0	0	0	0	0	0	0	0	0	0	0	0	0	0	0	0
MNG_thybas_CTG:25479	anthocyanidin 3-O-glucosyltransferase 5-like (75702)	NA	NA	NA	NA	NA	NA	UE in St	nsd	nsd	UE in St	UE in St	0	0	0	0	0	0	2,392979934	0	0	0	0	0	2,044660296	1,871610043	1,332480413	0	4,14455036	0	0	0,929238552	0	0	0	0	0	2,265549996	0	0	2,817639013	0
MNG_thybas_CTG:78563	bifunctional 3-dehydroquinate dehydratase/shikimate dehydrogenase, chloroplastic-like (75702) PFAM: Type I 3-dehydroquinase(PF01487.12:DHquinase_I)	NA	NA	NA	NA	NA	NA	UE in St	nsd	nsd	UE in St	UE in St	3,951774712	3,770684156	1,506078062	0	0,682131564	0	57,29758298	49,57490591	108,6716374	95,18661731	132,8794275	24,20317203	38,24573741	95,21816096	129,1973008	65,12503514	106,818878	33,99330933	17,0333831	46,97300879	43,48064498	21,28460945	52,69649719	33,86135935	49,27854672	61,66827089	98,9766694	25,35504658	20,73782314	16,5486299
MNG_thybas_CTG:99919	BTB/POZ domain-containing protein At2g13690 (75702)	NA	NA	NA	NA	NA	NA	UE in St	nsd	nsd	UE in St	UE in St	0	0	0	0	0	0	195,3493097	287,8301086	118,6158778	150,5318664	94,20472712	382,0745578	141,2363355	162,2779488	43,31893822	51,63040666	0	18,83799502	91,57650739	111,9825379	42,78810258	0	7,0504279	39,68348662	10,49244499	0	0	0	0	0
MNG_thybas_CTG:6144	DDT domain-containing protein DDB_G0282237-like (75702) peptidase: unknown (MER201532:S33.A02) PFAM: ATP-utilising chromatin assembly and remodelling N-terminal(PF10537.6:WAC_Acf1_DNA_bd)	NA	NA	NA	NA	NA	NA	UE in St	nsd	nsd	UE in St	UE in St	36,16048719	0	67,38600728	80,24180344	23,21821398	0	0	0	0	0	24,23128438	0	0	0	0	0	0	0	0	0	0	0	0	0	0	0	0	8,67134225	0	10,78285661
MNG_thybas_CTG:22602	Endoglucanase 16 (981085) PFAM: Glycosyl hydrolase family 9(PF00759.16:Glyco_hydro_9)	NA	NA	NA	NA	NA	NA	UE in St	nsd	nsd	UE in St	UE in St	0,874286441	0	0	0	0	3,784415186	201,7246368	183,875913	135,2491957	132,3688897	166,6087771	150,8503749	110,7212062	87,08601532	110,6091991	94,11297867	132,832839	153,7454212	149,1292019	114,3799733	140,3736225	161,3648342	183,7108919	192,7531096	181,9061324	160,9220162	220,2381024	178,7509864	178,5429472	214,960076
MNG_thybas_CTG:52990	40S ribosomal protein S20 (76194) PFAM: Ribosomal protein S10p/S20e(PF00338.19:Ribosomal_S10)	NA	NA	NA	NA	NA	NA	UE in St	nsd	nsd	UE in St	UE in St	0	0	0	0	0	0	0	0	0	0	0	0	0	0	0	0	0	0	1,641771865	0	0	0	0	0	0	0	0	0	0	0
MNG_thybas_CTG:101758	abscisic acid 8-hydroxylase 2-like (2711) PFAM: Cytochrome P450(PF00067.19:p450)	NA	NA	NA	NA	NA	NA	UE in St	nsd	nsd	UE in St	UE in St	1,748572882	0,18099284	0	0	2,574081372	0	0	0	0	64,22392503	45,80759779	0	0	0	0	0	30,39336931	30,32795887	0	57,6127902	23,60939999	0	0	0	33,377272	0	0	6,276001628	59,82064367	0
MNG_thybas_CTG:48879	BTB/POZ domain-containing protein At1g67900-like (75702) PFAM: NPH3 family(PF03000.11:NPH3)	NA	NA	NA	NA	NA	NA	UE in St	nsd	nsd	UE in St	UE in St	16,67264243	14,16268969	2,488823959	0	0	0	1,535793092	0	0	0	0	1,775970219	0	0	0	0	0	0	0,839976303	0	0,78698	0	0	0	0	0	0	0	3,155755695	13,85506715
MNG_thybas_CTG:78556	dihydroorotase, mitochondrial (75702) peptidase: GMP synthase (MER441733:C26.957)	NA	NA	NA	NA	NA	NA	UE in St	nsd	nsd	UE in St	UE in St	7,230348865	0,422316626	0	0	0	0	0	0	0	0	0	0	0	0	0	0	0	0	1,594045938	0	0	0	0	0	0	0	4,531198875	0	0	0
MNG_thybas_CTG:5926	dynamin-like protein ARC5 (75702) PFAM: Dynamin family(PF00350.20:Dynamin_N)	NA	NA	NA	NA	NA	NA	UE in St	nsd	nsd	UE in St	UE in St	0	0	16,71866496	0	0	0	20,87607122	0	29,54107362	5,656212345	11,94736938	11,41440156	16,52020351	5,839423336	9,287388478	8,204398675	3,56431331	7,426017358	8,900885255	0	4,533004797	4,851057981	0	8,654289046	24,56224889	77,01737211	33,08321106	12,36372321	11,51330649	61,22046442
MNG_thybas_CTG:34808	F-box/LRR-repeat protein 15 (75702)	NA	NA	NA	NA	NA	NA	UE in St	nsd	nsd	UE in St	UE in St	17,22344288	112,7208322	0	0	0	0	0	0	0	0	0,934848934	0,892447346	0	0,935805022	1,332480413	0	0	0	0	0	0	0	0	0	0	0	0	0	0	0
MNG_thybas_CTG:101022	uncharacterized LOC105121139 (75702)	NA	NA	NA	NA	NA	NA	UE in St	nsd	nsd	UE in St	UE in St	0	51,63574884	22,83885485	0	0	0	0,053574178	0	0	0	1,205955125	0,892447346	0	0	0	0	0	0	0	0	0	0	0	0	0,248189971	0	0	0	5,548581442	0
MNG_thybas_CTG:104977	uncharacterized LOC105121139 (75702)	NA	NA	NA	NA	NA	NA	UE in St	nsd	nsd	UE in St	UE in St	0	17,34514712	0	0	0	0	0	3,030457507	0	0	0	0	0	0	0	0	0	0	0	0	0	1,580149179	0	0	0	0	0	0	0	0
MNG_thybas_CTG:105347	uncharacterized LOC105134011 (75702)	NA	NA	NA	NA	NA	NA	UE in St	nsd	nsd	UE in St	UE in St	0	0	10,19099505	0	0	0	23,68871554	5,976442331	29,07067436	3,932306989	0	10,83431078	18,0923925	14,86058375	37,61592206	17,27536075	5,678033994	2,538883414	11,06286972	0	11,31677239	0	0	0	20,18041215	66,96965788	34,16414766	22,01830571	7,230495191	51,53052305
MNG_thybas_CTG:108935	hypothetical protein (981085)	NA	NA	NA	NA	NA	NA	UE in St	nsd	nsd	UE in St	UE in St	0	20,54268728	0	0	0	0	0	0	0	0	0	0	0	0	0	0	0	2,998135363	0	0	0	0	13,10143947	0	0	0	0	0	0	0
MNG_thybas_CTG:109474	uncharacterized LOC105133244 (75702)	NA	NA	NA	NA	NA	NA	UE in St	nsd	nsd	UE in St	UE in St	0	11,39500752	0	0	0	0	0,892902961	0	0	0	0	0	0	0	0	0	0	0	0	0	0	0	0	0	0	0	0	0	0	0
MNG_thybas_CTG:16796	UNKNOWN ANNOTATION	NA	NA	NA	NA	NA	NA	UE in St	nsd	nsd	UE in St	UE in St	0	0	6,827287553	0	0	0	4,464514803	0,707458721	10,01009628	0	1,654682614	0	19,07806539	0	17,32224537	0	29,66116541	0	0	0	14,95261999	23,70223769	5,124280072	39,03566077	5,134964924	7,929424986	2,303814368	22,43670582	2,557549258	10,32675813
MNG_thybas_CTG:16848	uncharacterized LOC102611100 (2711)	NA	NA	NA	NA	NA	NA	UE in St	nsd	nsd	UE in St	UE in St	0	41,78672182	20,22618893	0	0	0	52,12767483	129,2432052	88,16222959	62,33100935	81,96755457	55,56377177	39,62242104	42,11122598	19,45421403	77,23595755	42,96517207	54,46901413	39,70319809	45,96943115	41,82798698	79,73432759	64,50778105	71,74256121	68,6630393	123,325214	133,4028623	87,41424268	120,6469677	90,09235901
MNG_thybas_CTG:23651	UNKNOWN ANNOTATION	NA	NA	NA	NA	NA	NA	UE in St	nsd	nsd	UE in St	UE in St	17,18847143	1,010543354	0	0	0	0	0,892902961	0	0,940798523	0	0,467424467	3,569789385	0,814605696	0,935805022	1,332480413	2,096524363	2,763033574	0,866513111	0	0,929238552	3,934899998	0	3,634241186	0	0,855827487	2,265549996	0	4,184001086	0	3,356196391
MNG_thybas_CTG:49223	pentatricopeptide repeat-containing protein At1g33350 (2711)	NA	NA	NA	NA	NA	NA	UE in St	nsd	nsd	UE in St	UE in St	0	15,82933209	7,722145606	0	0	0	29,77831373	0,559631526	20,42473593	17,18271678	6,8430942	0	8,048304274	2,002622747	13,59130021	13,97682909	6,714171584	18,43939899	8,628847475	30,29317678	33,81653058	8,580210044	34,43443523	5,249050554	81,79143296	85,75106734	80,01114543	54,22465407	207,7250177	173,9026068
MNG_thybas_CTG:50287	PFAM: RING/Ubox like zinc-binding domain(PF14570.3:zf-RING_4)	NA	NA	GO:0000166; GO:0003676; GO:0008270; GO:0046872	nucleotide binding; nucleic acid binding; zinc ion binding; metal ion binding	NA	NA	UE in St	nsd	nsd	UE in St	UE in St	42,67392117	4,585151934	0	0	0	0	51,85087492	4,445374949	25,23221639	71,77305306	56,3246483	24,94390332	14,63846435	0,729927917	9,87367986	4,486562138	62,4721891	81,58220936	14,35118604	38,71207806	45,23561037	4,440219194	40,97606937	11,14592697	43,07379744	45,88871517	37,0138896	45,76251187	79,15398213	77,94981258
MNG_thybas_CTG:61058	PFAM: Fungal domain of unknown function (DUF1712)(PF08217.8:DUF1712)	NA	NA	NA	NA	NA	NA	UE in St	nsd	nsd	UE in St	UE in St	0	6,847562428	0	0	0	0	1,214348026	3,136048361	5,390775536	4,033713186	0	0	0	2,807415065	0	0	0	0	2,386296315	0	1,385084799	0	0	0	4,02238919	0	0	2,834660735	0	0
MNG_thybas_CTG:61802	zinc finger CCCH domain-containing protein 37-like (75702)	NA	NA	GO:0046872	metal ion binding	NA	NA	UE in St	nsd	nsd	UE in St	UE in St	0	0	18,48441165	0	0	0	196,1975675	329,6335277	208,2363451	226,4851083	294,337187	329,8663881	209,4595625	284,3349978	299,2351263	283,7785494	228,6962889	135,9125814	240,8584323	114,0361551	102,9212443	186,5366106	111,4621772	118,2116084	246,4440832	203,3104566	274,9291269	372,6271367	201,4308457	94,85987901
MNG_thybas_CTG:6646	membrane-anchored ubiquitin-fold protein 1 (3750) PFAM: Ubiquitin-2 like Rad60 SUMO-like(PF13881.3:Rad60-SLD_2)	NA	NA	NA	NA	NA	NA	UE in St	nsd	nsd	UE in St	UE in St	0	29,96939768	1,733787477	0	0	0	4,464514803	0	0,940798523	0	0,934848934	1,784894692	5,70223987	0,935805022	0	2,096524363	5,526067147	4,332565553	6,204370419	2,787715655	5,508859997	1,580149179	5,451361778	0	3,423309949	2,265549996	2,183710301	5,230001357	7,802692652	1,721126354
MNG_thybas_CTG:75017	protein DYAD-like (75702)	NA	NA	NA	NA	NA	NA	UE in St	nsd	nsd	UE in St	UE in St	0	0	4,510244381	0	0	0	49,90434646	36,23878106	22,12758126	42,23004755	23,62363257	40,92763529	72,92350188	79,05680824	78,58969475	24,69006859	29,73024125	56,39267324	0	30,57194835	13,11108679	25,67742416	13,13778189	3,78728964	97,23911911	102,6973813	101,6844702	55,66813444	34,69597333	88,60358471
MNG_thybas_CTG:75199	uncharacterized LOC105122745 (75702)	NA	NA	NA	NA	NA	NA	UE in St	nsd	nsd	UE in St	UE in St	14,93281241	0	0	0	0	0	6,634268997	0	10,67806324	0	8,179928176	0	10,28846994	1,637658788	0	5,695557854	4,904384593	0	0,854294081	1,849184718	0	0	3,12544742	4,858693946	21,6952268	8,846972734	4,20364233	3,399500882	0	16,56584116
MNG_thybas_CTG:75435	hypothetical protein (981085)	NA	NA	NA	NA	NA	NA	UE in St	nsd	nsd	UE in St	UE in St	0	0	5,728689497	0	0	0	18,38487196	12,05847552	20,1895363	0	11,47994491	7,362690606	30,95501644	0	15,77656809	28,03751915	33,39126074	8,093232453	16,60384976	21,84639835	0	28,06344943	10,26673135	0	34,36147361	0	20,29758725	0	10,62033167	0
MNG_thybas_CTG:91249	UNKNOWN ANNOTATION	NA	NA	NA	NA	NA	NA	UE in St	nsd	nsd	UE in St	UE in St	0	4,803851615	0	0	0	0	0	4,751588425	1,881597046	0,743645448	0	0	0	0	1,332480413	0	1,381516787	2,599539332	0	0	2,360939999	3,160298359	0	0	0	0	1,091855151	1,046000271	0	1,721126354
MNG_thybas_CTG:95960	delta(14)-sterol reductase-like (102107) PFAM: Ergosterol biosynthesis ERG4/ERG24 family(PF01222.14:ERG4_ERG24)	NA	NA	NA	NA	NA	NA	UE in St	nsd	nsd	UE in St	UE in St	0	26,2741272	4,889760073	0	0	0	1,785805921	5,279542695	0,940798523	2,253471054	0	1,784894692	0,814605696	0,935805022	1,332480413	0,698841454	2,763033574	3,466052442	3,340814841	0	7,082819996	0	5,451361778	7,474913764	0,855827487	0	6,551130903	4,184001086	1,733931701	0
MNG_thybas_CTG:1133	17.9 kDa class II heat shock protein-like (75702) PFAM: Hsp20/alpha crystallin family(PF00011.18:HSP20)	NA	NA	NA	NA	NA	NA	UE in St	UE in St	UE in St	nsd	UE in St	61,20005085	13,57446296	66,61499119	107,2990048	530,6082637	501,2647135	16,15261456	4,118043302	0	11,85325774	0	16,9475751	25,40755165	8,319306643	7,155419817	6,862623083	1,105213429	14,67873209	15,35343049	7,54541704	7,995716796	3,776556539	4,034007716	0	7,651097736	34,19847719	21,84802156	16,50588428	14,33961516	39,25889214
MNG_thybas_CTG:99367	F-box/WD-40 repeat-containing protein At5g21040 (75702)	NA	NA	NA	NA	NA	NA	UE in St	UE in St	UE in St	nsd	UE in St	0	0	7,306675795	0	0	0	0	1,710571833	0	0	0	0	0	0	0	0	0	2,954809707	0	0	1,298516999	2,891672998	0	2,765718093	0	0	0	0	0	0
MNG_thybas_CTG:110662	PFAM: RNA recognition motif. (a.k.a. RRM, RBD, or RNP domain)(PF00076.19:RRM_1)	NA	NA	GO:0000166; GO:0003676; GO:0008270	nucleotide binding; nucleic acid binding; zinc ion binding	NA	NA	UE in St	UE in St	UE in St	nsd	UE in St	0	14,92436789	0	0	0	0	6,696772204	5,395692634	43,38962788	0	4,674244672	21,80248867	0,993818949	13,35393766	49,47499773	18,72196256	30,39336931	21,40287383	2,710832614	11,56901997	11,55286639	17,38164097	3,634241186	0,905295111	30,56159957	29,97322645	10,54732075	10,50184272	7,533933239	56,40991626
MNG_thybas_CTG:41014	pentatricopeptide repeat-containing protein At5g38730-like (75702) PFAM: PPR repeat family(PF13041.3:PPR_2)	NA	NA	NA	NA	NA	NA	UE in St	UE in St	UE in St	nsd	UE in St	0	8,649949455	0	0	0	0	0	0	0	0	0	0	0	0	0	0	0	0	0	0	0	0	0	0	0	0	0	0	0	1,721126354
MNG_thybas_CTG:42652	UNKNOWN ANNOTATION	NA	NA	NA	NA	NA	NA	UE in St	UE in St	UE in St	nsd	UE in St	0	0	3,387676913	0	0	0	0	0	5,654199123	0	0	0	9,286504931	8,338022744	40,48075494	16,84207905	6,451683394	4,679170797	7,025256351	13,64122194	3,911290598	0	0	0	3,70573302	0	18,73623438	0	0	0
MNG_thybas_CTG:65133	ribulose-1,5 bisphosphate carboxylase/oxygenase large subunit N-methyltransferase, chloroplastic (4182) PFAM: Rubisco LSMT substrate-binding(PF09273.8:Rubis-subs-bind)	NA	NA	NA	NA	NA	NA	UE in St	UE in St	UE in St	nsd	UE in St	0	13,56692159	14,81309669	0	0	0	135,72125	61,04207264	56,44791138	74,65749601	115,9212679	85,67494523	79,01675248	72,08506082	60,92100448	136,5536202	58,36908424	77,11966684	42,8721996	40,73781811	31,66020538	47,40447538	25,65774277	49,83275842	59,90792411	71,36482487	34,93936482	54,39201411	54,55816096	103,2675813
MNG_thybas_CTG:66986	hypothetical protein (981085) PFAM: Root hair defective 3 GTP-binding protein (RHD3)(PF05879.9:RHD3)	NA	NA	NA	NA	NA	NA	UE in St	UE in St	UE in St	nsd	UE in St	0	24,88651543	10,88610801	0	0	0	22,32257401	9,819949413	19,75676898	0	36,45910844	12,49426285	21,99435378	15,90868537	14,65728454	19,56756072	0	25,12888021	14,503909	18,77061874	18,10053999	0	0	21,59419532	37,65640944	37,38157493	56,76554928	49,16201276	46,88551318	37,86477979
MNG_thybas_CTG:95608	uncharacterized LOC102612076 (2711)	NA	NA	NA	NA	NA	NA	UE in St	UE in St	UE in St	nsd	UE in St	70,61611582	0	35,14315307	0	0	0	0	0	0	0	0	4,774593302	0	0	4,570407816	0	0	0	0	0	0	0	0	0	0	0	0	0	0	0
MNG_thybas_CTG:96051	peroxisome biogenesis protein 16-like (75702) PFAM: Peroxisomal membrane protein (Pex16)(PF08610.7:Pex16)	NA	NA	NA	NA	GO:0016020; GO:0016021	membrane; integral component of membrane	UE in St	UE in St	UE in St	nsd	UE in St	0	0	53,33593688	0	0	0	14,28644737	16,89453662	7,328820494	0	9,55415611	9,816920808	51,32015883	100,1311373	61,29409899	51,71426763	39,66334695	42,45914242	12,40874084	6,346699308	0	20,54193933	21,80544711	27,40801713	165,174705	218,6255746	231,4732919	149,5780388	67,76205086	129,5319694
MNG_thybas_CTG:56289	polyribonucleotide nucleotidyltransferase 2, mitochondrial (75702) PFAM: 3 exoribonuclease family, domain 1(PF01138.18:RNase_PH)	NA	RNA processing; mRNA catabolic process; RNA phosphodiester bond hydrolysis, exonucleolytic	NA	3'-5'-exoribonuclease activity; nucleic acid binding; RNA binding; polyribonucleotide nucleotidyltransferase activity	NA	NA	nsd	UE in St	UE in St	nsd	UE in St	0	0	17,08220104	42,23951911	0	5,922609767	229,4760609	121,429482	143,0013755	100,2794619	98,15913811	111,5559183	202,8368182	183,4177843	147,9053258	92,24707199	89,79859114	201,0310417	116,4512602	114,2963419	123,5558599	48,98462456	59,96497956	64,78258595	344,0426499	172,1817997	219,4628853	93,09402415	151,7190238	164,3675668
MNG_thybas_CTG:78565	secoisolariciresinol dehydrogenase (57918) PFAM: Enoyl-(Acyl carrier protein) reductase(PF13561.3:adh_short_C2)	NA	NA	NA	NA	NA	NA	nsd	UE in St	UE in St	nsd	UE in St	0	1,025626091	0	0	0	0	2,517986349	11,67834844	0	0	8,226670623	0	2,737075138	0	0	6,534167599	0	0	0	5,324536901	0	0	0	0	15,52471062	3,715501993	8,538307277	0	2,280120186	0
MNG_thybas_CTG:104409	tRNA (guanine(37)-N1)-methyltransferase 2 (102107) PFAM: Met-10+ like-protein(PF02475.13:Met_10)	NA	NA	NA	NA	NA	NA	nsd	UE in St	UE in St	nsd	UE in St	0	0	0	0	0	8,344635486	0	0	0	0	0	0	0	0	2,611661609	0	0	1,421081501	0	0	0	0	0	0	0	0	0	0	0	0
MNG_thybas_CTG:39519	uncharacterized LOC105138316 (75702) PFAM: Core histone H2A/H2B/H3/H4(PF00125.21:Histone)	NA	NA	NA	NA	NA	NA	nsd	UE in St	UE in St	nsd	UE in St	11,17338071	7,858105782	13,22712059	0	7,361872724	3,973635946	309,7033919	236,7874899	250,967414	302,213003	321,6441244	359,4867155	200,7921579	187,3855976	197,1138275	233,7904202	281,1248509	309,6397949	184,5609296	171,9091321	208,5733093	239,5822186	264,9725248	244,33832	983,5083901	741,7297409	672,9758406	543,323921	558,8548567	814,0669486
MNG_thybas_CTG:19017	UNKNOWN ANNOTATION	NA	NA	NA	NA	NA	NA	nsd	UE in St	UE in St	nsd	UE in St	0	0	0	6,641433822	2,574081372	0	12,20598347	35,7741813	23,97154636	51,90870572	45,81694628	29,71849663	5,294937022	5,081421268	9,007567591	11,31424315	8,026612531	14,5140946	10,59038305	10,93713775	9,978906394	4,550829637	11,10260682	14,43488902	61,90200216	28,59124095	37,89829228	170,1633241	188,3916793	101,6066943
MNG_thybas_CTG:62509	UNKNOWN ANNOTATION	NA	NA	NA	NA	NA	NA	nsd	UE in St	UE in St	nsd	UE in St	2,893888119	9,366379445	0	0,159394412	0	4,314233313	758,8960842	514,3858448	533,5080264	414,3119206	493,2356463	436,5495438	712,8777364	870,7946469	626,9053847	567,2076781	467,3256835	474,6932122	523,7013619	718,459371	606,6828817	426,2610426	434,9641563	332,9492699	3803,177538	2515,870615	2683,943738	1860,698503	1938,032801	2636,137364
MNG_thybas_CTG:100205	shikimate O-hydroxycinnamoyltransferase-like (75702) PFAM: Transferase family(PF02458.12:Transferase)	NA	NA	NA	NA	NA	NA	nsd	UE in St	UE in St	nsd	UE in St	0	17,51105722	0	7,624366028	0	0	27,3853338	50,07118292	25,18517646	39,36813931	43,01239947	100,1950636	34,86512378	22,98337133	17,98848557	53,76187309	19,41031085	39,71229586	29,07940689	21,37248669	31,87268998	42,75883679	7,668248902	32,17535102	59,58270966	12,60778573	22,62323872	26,52656688	61,43320015	0
MNG_thybas_CTG:102541	EH domain-containing protein 1 (102107) PFAM: N-terminal EH-domain containing protein(PF16880.2:EHD_N)	NA	NA	GO:0005509; GO:0005525	calcium ion binding; GTP binding	NA	NA	nsd	UE in St	UE in St	nsd	UE in St	11,1034378	0	0	0	0	9,631336649	90,18319901	123,5412991	104,8331794	194,9252461	151,4455274	160,6405223	21,83143264	19,84842451	19,98720619	26,01786735	26,24881895	25,99539332	43,9078522	22,30172524	50,36671997	37,9235803	69,05058253	46,51057453	143,7790179	66,83372488	54,59275753	173,6360451	140,2057173	91,21969677
MNG_thybas_CTG:102790	UNKNOWN ANNOTATION	NA	NA	NA	NA	NA	NA	nsd	UE in St	UE in St	nsd	UE in St	0	0	1,290353353	0	0	0	4,589521217	0	22,01468544	0	0	0,785353665	5,083139541	0	9,767081427	3,158763374	0	2,443566972	0	0	2,785909198	0	0	0	3,183678253	9,096183234	0	9,006062337	0	15,50734845
MNG_thybas_CTG:102889	protein WVD2-like 1 (75702) PFAM: Targeting protein for Xklp2 (TPX2)(PF06886.8:TPX2)	NA	NA	NA	NA	NA	NA	nsd	UE in St	UE in St	nsd	UE in St	0	0	0	0	0	0	0	0	7,262964597	0	0	9,897241069	4,20336539	0	0	5,968106021	0	0	9,263602295	5,724109478	8,971571995	23,27559741	0	15,57273701	0	0	0	0	0	0
MNG_thybas_CTG:104912	phenol 2-monooxygenase (75702) PFAM: FAD binding domain(PF01494.16:FAD_binding_3)	NA	NA	NA	NA	NA	NA	nsd	UE in St	UE in St	nsd	UE in St	0	0	0	0	0	0	0	0	0	0	0	0	0	5,783275034	0	1,809999367	0	0	0	10,16586976	2,486856799	0	0	0	0	0	0	0	2,271450528	0
MNG_thybas_CTG:105506	uncharacterized protein C630.12 (75702) PFAM: Calcineurin-like phosphoesterase(PF00149.25:Metallophos)	NA	NA	NA	NA	NA	NA	nsd	UE in St	UE in St	nsd	UE in St	0	10,46741922	0	8,168963601	0	0	76,43249342	96,21438607	96,02730524	110,4200816	155,1849231	142,3810496	66,3333418	94,02033053	91,94114849	137,2035428	125,7180276	162,8091483	139,9180981	129,9261343	209,1163255	267,6298665	375,0536904	292,4020155	319,480401	436,1863407	471,6705065	1312,24918	819,6121755	425,8496882
MNG_thybas_CTG:108746	rhodanese-like domain-containing protein 6 (75702) PFAM: Rhodanase C-terminal(PF12368.5:Rhodanese_C)	NA	NA	NA	NA	NA	NA	nsd	UE in St	UE in St	nsd	UE in St	20,71184578	26,4174132	0	6,986788381	0	0	38,81449169	4,05468879	7,855667667	0	0	0	0	0	0	0	0	0	0	1,170840575	11,00985019	0	0	0	0	22,68948321	20,59238814	0	0	26,10088116
MNG_thybas_CTG:110202	UNKNOWN ANNOTATION	NA	NA	NA	NA	NA	NA	nsd	UE in St	UE in St	nsd	UE in St	6,076290763	5,776688128	14,81309669	0	0	0	0	0	0	0	0	0	0	0	0	0	0	0	0	0	4,446436998	0	0	0	0	0	0	0	0	0
MNG_thybas_CTG:111966	UNKNOWN ANNOTATION	NA	NA	NA	NA	NA	NA	nsd	UE in St	UE in St	nsd	UE in St	0	0	0	0	0	0	4,268076151	16,29266876	4,882744334	9,205429254	7,366609603	1,356519966	2,06095241	0	0	3,424323127	0	1,213118355	3,803756326	0	0	4,092586375	4,724513541	4,144424409	3,876898517	9,696553982	9,313524434	6,736241748	3,268461256	19,99948824
MNG_thybas_CTG:4000	rRNA-processing protein fcf2-like (4098)	NA	NA	NA	NA	NA	NA	nsd	UE in St	UE in St	nsd	UE in St	6,522176848	30,05235273	13,37892687	0	6,332240176	0	0	0	0	0	0	4,239124894	0	0	0	0	2,970261092	0	1,08815112	3,661199894	0	0	0	5,539741645	0	7,442331737	8,647492792	22,16474575	0	1,94487278
MNG_thybas_CTG:54219	DNA topoisomerase 2-binding protein 1 (75702) PFAM: twin BRCT domain(PF12738.4:PTCB-BRCT)	NA	NA	NA	NA	NA	NA	nsd	UE in St	UE in St	nsd	UE in St	7,169148814	37,44289367	0	0	0	18,39225781	0	0	0	0	0	0	0	0	0	0	6,396422723	12,49511905	0	0	0	0	0	0	0	0	0	0	0	0
MNG_thybas_CTG:67498	uncharacterized LOC105121082 (75702)	NA	NA	NA	NA	NA	NA	nsd	UE in St	UE in St	nsd	UE in St	13,59515415	0	5,768638518	0	5,920387156	0	0	0	0	0	0	0	0	0	0	0	0	0	0	0	0	0	0	0	0	0	0	0	0	0
MNG_thybas_CTG:72121	uncharacterized LOC105112702 (75702) PFAM: Protein of unknown function (DUF1230)(PF06799.8:DUF1230)	NA	NA	NA	NA	GO:0016020; GO:0016021	membrane; integral component of membrane	nsd	UE in St	UE in St	nsd	UE in St	0	8,597159877	2,337017682	0	0	0	26,73351464	0	17,7716841	28,30359643	0	10,56657658	9,042123222	14,61727444	3,157978579	0	0	32,33826929	0	16,56832338	26,55270519	0	30,50945475	0	27,00135722	34,93478094	0,753380054	13,46202349	79,27535735	38,93187813
MNG_thybas_CTG:81843	protein SMG7L-like (75702) PFAM: Est1 DNA/RNA binding domain(PF10373.6:EST1_DNA_bind)	NA	NA	NA	NA	NA	NA	nsd	UE in St	UE in St	nsd	UE in St	0	36,67367411	15,46826062	29,23559168	69,88630925	54,64695529	30,38548775	15,91254168	0	6,366055727	5,749320947	0	7,38847366	8,16021979	8,581173859	13,80211873	0	0	20,24533794	0	0	0	9,176458994	4,09459165	0	0	6,016121879	6,119101588	0	14,25953184
MNG_thybas_CTG:96306	gamma-glutamyltranspeptidase 1-like (75702) peptidase: putative gamma-glutamyl transferase (MER101093:T03.A03) PFAM: Gamma-glutamyltranspeptidase(PF01019.18:G_glu_transpept)	NA	NA	NA	NA	NA	NA	nsd	UE in St	UE in St	nsd	UE in St	0	0	0	0	0	0	1,785805921	1,055908539	0	0	0	0,892447346	0	0,935805022	0	0,698841454	0	0	0,954518526	0,929238552	0,78698	3,160298359	0	0,830545974	2,567482462	6,796649988	2,183710301	3,138000814	1,733931701	3,442252708
MNG_thybas_CTG:69919	UNKNOWN ANNOTATION	NA	NA	NA	NA	NA	NA	UE in St	nsd	UE in St	nsd	UE in St	0	0	0	0	0	13,52928429	0	0	0	0	0	5,194043555	0	0	0	0	0	0	0,649072598	0	0	0	0	0	4,107971939	0	0	0	0	0
MNG_thybas_CTG:79535	17.5 kDa class I heat shock protein-like (75702) PFAM: Hsp20/alpha crystallin family(PF00011.18:HSP20)	NA	NA	NA	NA	NA	NA	UE in St	nsd	UE in St	nsd	UE in St	31,18579734	2,858178591	27,00553766	0	70,92881221	29,12107486	0	3,442261837	0	0	0	0	0	0	7,994882477	0	0	0	0	0	0	0	0	0	1,694538425	0	0	0	0	0
MNG_thybas_CTG:39206	ABC transporter G family member 11-like (75702) PFAM: ABC-2 type transporter(PF01061.21:ABC2_membrane)	NA	NA	NA	NA	NA	NA	UE in St	nsd	UE in St	nsd	UE in St	0	443,5606601	90,80012802	0	0	0	3,571611842	0	0	0	0,934848934	0	0,814605696	0	3,371175445	2,795365818	0	0	0	0	0	0	1,817120593	0	0	13,59329998	4,924266729	3,138000814	0	3,709027293
MNG_thybas_CTG:35022	actin-related protein 3 (75702)	NA	NA	NA	NA	NA	NA	UE in St	nsd	UE in St	nsd	UE in St	0	0	0	0	0	0	0	0	0	1,126735527	0,934848934	0	0	0	0	0	0	0	0	2,787715655	0	0	0	0	0	0	0	1,046000271	0,86696585	0
MNG_thybas_CTG:83055	aladin (75702)	NA	NA	NA	NA	NA	NA	UE in St	nsd	UE in St	nsd	UE in St	0	5,263875082	5,205357333	3,772334411	14,59504138	0	0	0	0	0	1,42097038	0	0	0	0	0	2,099905516	0	0	1,050039563	0	0	0	0	0	0	0	0	0	0
MNG_thybas_CTG:83057	aladin (75702)	NA	NA	NA	NA	NA	NA	UE in St	nsd	UE in St	nsd	UE in St	0	0	3,675309859	0	0	13,77527128	62,15497508	0	59,25149098	1,532360317	0,832015552	0	0	0	15,97644015	0	32,589981	26,90523208	0	0	0	0	40,97606937	0	0	0	79,01755724	0	12,73572834	81,98585388
MNG_thybas_CTG:12488	ankyrin repeat-containing protein At5g02620-like (75702)	NA	NA	NA	NA	NA	NA	UE in St	nsd	UE in St	nsd	UE in St	0	3,016547325	0,591245499	1,328286764	0	0	7,69682352	15,80695083	12,2303808	36,66397404	7,478791475	14,27915754	13,03369113	10,29385524	7,994882477	11,71957119	0	0	3,861027438	0	0	6,320596717	9,085602964	12,0263057	5,134964924	0	16,6617096	28,48258739	23,88490918	3,442252708
MNG_thybas_CTG:4619	beta-glucosidase-like SFR2, chloroplastic (75702) PFAM: Glycosyl hydrolase family 1(PF00232.15:Glyco_hydro_1)	NA	NA	NA	NA	NA	NA	UE in St	nsd	UE in St	nsd	UE in St	0	0	0	0	0	0	0	0	3,302202816	0	6,571988009	0	0	0	0	1,99868656	0,290118525	0	0	0	0	9,480895076	0	0	2,635948661	2,208911246	0	0	0	7,572955959
MNG_thybas_CTG:108389	DNA-binding protein REB1-like (75702) PFAM: Myb-like DNA-binding domain(PF13921.3:Myb_DNA-bind_6)	NA	NA	GO:0003677	DNA binding	NA	NA	UE in St	nsd	UE in St	nsd	UE in St	4,345203611	0	0	0	0	0	8,036126645	2,111817078	2,822395569	0	2,804546803	0,892447346	0	1,871610043	1,332480413	2,096524363	0	1,733026221	3,340814841	0,929238552	0,78698	0	0	2,491637921	3,423309949	3,398324994	1,091855151	0	3,467863401	8,605631771
MNG_thybas_CTG:104484	EID1-like F-box protein 2 (102107)	NA	NA	NA	NA	NA	NA	UE in St	nsd	UE in St	nsd	UE in St	0	4,570069198	7,546369917	0	0	0	1,937599424	10,45349454	4,337081191	13,87011434	0	2,802284667	23,7701942	30,37623101	155,9934819	3,179728618	35,54642692	0	2,386296315	0	2,707211198	5,562125111	0	0	0	0	0	0	0	0
MNG_thybas_CTG:96790	endochitinase PR4-like (75702) PFAM: Chitinase class I(PF00182.16:Glyco_hydro_19)	NA	NA	NA	NA	NA	NA	UE in St	nsd	UE in St	nsd	UE in St	1,381372576	0	4,142713395	0	0	0	32,86775798	35,37293606	18,60899478	7,920950754	2,841940761	0	7,11965378	25,34159999	23,38503125	1,956756072	0	0	13,34894159	20,0157984	18,88751999	0	0	0	51,19560029	30,53961394	30,34265463	3,43088089	0	0
MNG_thybas_CTG:52103	ethylene-responsive transcription factor ERF109-like (75702) PFAM: AP2 domain(PF00847.17:AP2)	NA	NA	NA	NA	NA	NA	UE in St	nsd	UE in St	nsd	UE in St	7,868577967	26,8698953	0	61,10119116	38,34094204	614,9674678	0	0	0	0	0	0	0	0,00935805	7,555163941	0	0	0	0	0	0	0	0	0	0	28,02485345	6,67123497	0	0	14,81889791
MNG_thybas_CTG:99812	F-box protein SKIP19-like (75702)	NA	NA	NA	NA	NA	NA	UE in St	nsd	UE in St	nsd	UE in St	15,64098443	0	28,02423767	15,42140933	22,75487933	70,67395361	42,68969054	0	57,95318901	17,29539034	17,1918719	31,39629764	13,59576906	33,78256128	50,88742697	1,872895098	3,633389149	8,994406088	13,74029418	18,32458424	10,85245419	14,93240975	0	5,323799692	4,458861209	53,1951139	44,47126028	24,03708624	16,94051271	20,31789661
MNG_thybas_CTG:34536	hypothetical protein (554065) PFAM: Chlorophyll A-B binding protein(PF00504.18:Chloroa_b-bind)	NA	NA	NA	NA	NA	NA	UE in St	nsd	UE in St	nsd	UE in St	0	0	0	0	0	0	0	0	0	0	0	0	0	0	0	0	0	0	0,477259263	0	0	0	0	0	0	0	0	0	0	0
MNG_thybas_CTG:94411	40S ribosomal protein S13 (665079) PFAM: Ribosomal S13/S15 N-terminal domain(PF08069.9:Ribosomal_S13_N)	NA	NA	NA	NA	NA	NA	UE in St	nsd	UE in St	nsd	UE in St	0	1,508273663	0,798980404	0	0	1,892207593	216,7521937	35,79529947	74,32308331	0	0	56,22418281	114,9001334	168,2577429	177,9660839	153,8010273	147,0072013	95,95766186	33,39383063	50,78288685	47,89560277	101,9986295	0	59,94050292	59,05209662	103,7961731	248,9975671	119,620591	223,6945287	0
MNG_thybas_CTG:34141	40S ribosomal protein S9 (37344)	NA	NA	NA	NA	NA	NA	UE in St	nsd	UE in St	nsd	UE in St	0	0	0	0	0	0	0	3,167725617	0	0	0,934848934	0	0	0	0	0	0	0,866513111	0,477259263	0,929238552	0	0	0	0	0,855827487	0	1,091855151	0	0,86696585	0
MNG_thybas_CTG:24826	60S acidic ribosomal protein P2 (76194)	NA	NA	NA	NA	NA	NA	UE in St	nsd	UE in St	nsd	UE in St	0	0	0	0	0	0	2,678708882	0	3,763194092	0	0	0	0	0,935805022	0	0	1,381516787	0	1,431777789	1,858477103	0,78698	0	3,634241186	0	2,567482462	0	0	4,184001086	0	1,721126354
MNG_thybas_CTG:76166	60S ribosomal protein L38 (104421) peptidase: hypothetical protein (MER607146:M38.UNW) PFAM: Ribosomal L38e protein family(PF01781.15:Ribosomal_L38e)	NA	NA	NA	NA	NA	NA	UE in St	nsd	UE in St	nsd	UE in St	0	0	0	0	0	0	69,20890847	0	31,87425396	0	0	41,91825185	0	0	0	0	0	0	0	0	0	0	0	0	34,02770089	0	0	0	0	0
MNG_thybas_CTG:56431	calpain-type cysteine protease DEK1 (102107) peptidase: hypothetical protein (MER511542:C02.UPA) PFAM: Calpain family cysteine protease(PF00648.18:Peptidase_C2)	NA	NA	NA	NA	NA	NA	UE in St	nsd	UE in St	nsd	UE in St	0	0	13,94220805	0	0	0	6,250320724	0	2,822395569	7,887148688	2,804546803	7,139578769	8,146056957	9,011802359	0	5,590731636	6,907583934	14,73072288	15,27229642	9,822051491	14,61421859	30,02283441	11,84762627	11,22067611	0	0	1,091855151	0	0	0
MNG_thybas_CTG:48854	dynamin-2A (75702)	NA	NA	NA	NA	NA	NA	UE in St	nsd	UE in St	nsd	UE in St	0	4,547445093	0	0	0	0	0	0	0	21,83613451	0	0	0	0	0	0	0	0	0	0	0	0	0	0	8,438459025	0	11,58458315	0	0	0
MNG_thybas_CTG:101207	probable arabinosyltransferase ARAD1 (75702) PFAM: Exostosin family(PF03016.12:Exostosin)	NA	NA	NA	NA	GO:0016020; GO:0016021	membrane; integral component of membrane	UE in St	nsd	UE in St	nsd	UE in St	46,94918187	8,303046512	11,15776134	0	0	0	3,562682812	2,650330433	0	7,560395385	0	0	1,181178259	0	1,90544699	0	0	4,757156977	1,188375565	0	0	7,679525012	0	0	0	0	0	0	0	9,62109632
MNG_thybas_CTG:101348	transcription factor TGA7 (75702) PFAM: Seed dormancy control(PF14144.3:DOG1)	NA	NA	NA	NA	NA	NA	UE in St	nsd	UE in St	nsd	UE in St	15,21258407	0	3,986912216	0	0	0	33,18920304	90,37521185	194,9899019	78,87148688	81,33185729	61,57886688	0	0,935805022	1,332480413	4,193048727	0	1,733026221	2,386296315	15,79705538	23,60939999	9,480895076	38,15953245	20,76364934	23,10734216	15,08856297	12,62184554	31,02436805	98,53933854	21,78945964
MNG_thybas_CTG:110663	PFAM: RNA recognition motif. (a.k.a. RRM, RBD, or RNP domain)(PF00076.19:RRM_1)	NA	NA	NA	NA	NA	NA	UE in St	nsd	UE in St	nsd	UE in St	0	0	15,36039827	0	0	0	0	0	0	0	0	0	0	0	0	0	0	0	0	0	0	0	0	0	5,134964924	3,398324994	3,275565452	0	0,86696585	0,860563177
MNG_thybas_CTG:13042	PFAM: Ubiquitin-conjugating enzyme(PF00179.23:UQ_con)	NA	NA	NA	NA	NA	NA	UE in St	nsd	UE in St	nsd	UE in St	4,904746933	0	0	0	0	0	0,892902961	0,591308782	2,540156012	0	0,934848934	4,462236731	0,439887076	1,871610043	0	0	0	0	3,899208179	0,929238552	0	0,063205967	5,033424042	0	0	1,959700746	10,08874159	6,349221647	7,308522118	0
MNG_thybas_CTG:1680	UNKNOWN ANNOTATION	NA	NA	NA	NA	NA	NA	UE in St	nsd	UE in St	nsd	UE in St	0	0	8,009778551	0	0	0	0	0	0	0	0	0	0	0	0	0	0	0	0	0	0	0	0	0	0	24,92104995	0	0	0	0
MNG_thybas_CTG:45056	protein FAM188A-like (75702) PFAM: Domain of unknown function (DUF4205)(PF13898.3:DUF4205)	NA	NA	NA	NA	NA	NA	UE in St	nsd	UE in St	nsd	UE in St	0	0	20,88934266	0	0	0	42,8593421	52,79542695	50,80312024	42,81595002	36,45910844	56,97383858	69,02968665	71,12118165	53,29921652	57,30499927	24,86730216	60,65591774	31,97637062	37,16954207	25,97033999	25,28238687	23,62256771	33,22183895	30,80978954	33,98324994	28,38823391	34,51800896	42,48132666	38,72534297
MNG_thybas_CTG:50597	PFAM: Beige/BEACH domain(PF02138.15:Beach)	NA	NA	NA	NA	NA	NA	UE in St	nsd	UE in St	nsd	UE in St	0	16,03294903	0,159796081	0	0	0	0	3,949097936	0	1,892915685	0	1,909837321	2,867412049	0	2,318515918	0	0	0	0	1,61687508	0,967985399	0	0	0,921906031	1,181041932	0	0	10,94116284	1,361136385	1,660886932
MNG_thybas_CTG:71920	protein argonaute 4A-like (75702) PFAM: Piwi domain(PF02171.14:Piwi)	NA	NA	NA	NA	NA	NA	UE in St	nsd	UE in St	nsd	UE in St	0	122,3285354	28,2719216	0	0	0	0	0	0	0	0	0	0	0	0	0	0	0	0,477259263	0	0	0	0	0,830545974	1,711654975	2,265549996	1,091855151	0	0	0
MNG_thybas_CTG:72277	F-box protein SKP2B-like (75702)	NA	NA	NA	NA	NA	NA	UE in St	nsd	UE in St	nsd	UE in St	7,510120526	0	0	0	0	0	0	0	0	0	0	1,106634709	0	0	0	0	0	3,223428771	0	0	0	0	0	0	0	0	0	0,470700122	0	0
MNG_thybas_CTG:72279	F-box protein SKP2B-like (75702)	NA	NA	NA	NA	NA	NA	UE in St	nsd	UE in St	nsd	UE in St	6,933091475	0	0	0	0	0	186,0274028	308,0507572	239,517896	330,5729362	329,8988405	442,7252795	95,0807768	131,0501352	76,91076943	100,4444822	96,70617507	102,9157621	109,282826	91,99461662	95,22457995	83,74790651	107,210115	82,58118617	301,9616123	108,7463998	148,0446399	349,9603108	254,7405758	192,7661517
MNG_thybas_CTG:80391	subtilisin-like protease (75702) peptidase: hypothetical protein (MER512325:S08.112) PFAM: Peptidase inhibitor I9(PF05922.13:Inhibitor_I9)	NA	NA	NA	NA	NA	NA	UE in St	nsd	UE in St	nsd	UE in St	0	9,426710391	0	0	0	0	0	0	0	0	0	19,35718294	1,091571632	0	0	0	0	0	0	0	0	0	0	0	11,48520488	0	0	0	0	18,45047452
MNG_thybas_CTG:86277	magnesium transporter MRS2-1 (75702)	NA	NA	NA	NA	NA	NA	UE in St	nsd	UE in St	nsd	UE in St	0	9,230634815	0	0	0	0	0	0	0	10,30963007	6,8430942	0	0	0	0	2,096524363	0	0	0	0	0	3,207702834	1,817120593	0	0	0	0	6,317841639	2,600897551	0
MNG_thybas_CTG:86566	thioredoxin-related transmembrane protein 2 (75702)	NA	NA	NA	NA	GO:0016020; GO:0016021	membrane; integral component of membrane	UE in St	nsd	UE in St	nsd	UE in St	0	0	17,6055332	0	0	0	0	14,78271955	0	9,825133794	14,95758295	2,55239941	11,67329962	25,20122924	0	14,87134615	0	0	10,22289341	0	0	14,22134261	0	0	0	7,079843737	0	4,089861061	15,61405496	3,442252708
MNG_thybas_CTG:86921	pentatricopeptide repeat-containing protein At1g22960, mitochondrial (2711) PFAM: PPR repeat family(PF13041.3:PPR_2)	NA	NA	NA	NA	NA	NA	UE in St	nsd	UE in St	nsd	UE in St	0	36,95270473	11,95674175	0	0	0	0	1,055908539	0	1,126735527	0	0	0	0	0	0	1,381516787	0	0	0	0	0	0	0	1,711654975	4,531099992	0	0	1,733931701	1,721126354
MNG_thybas_CTG:90345	pentatricopeptide repeat-containing protein At5g65560-like (102107)	NA	NA	NA	NA	NA	NA	UE in St	nsd	UE in St	nsd	UE in St	0	5,075340875	0	0	0	0	2,607276645	2,354676042	0	0	0	6,577336941	1,39297574	0	1,718899733	0	0	0	0	0	1,542480799	0	0	0	6,72680405	0	2,958927458	0	1,343797068	1,161760289
MNG_thybas_CTG:90831	RNA polymerase II-associated protein 3 (75702) PFAM: Potential Monad-binding region of RPAP3(PF13877.3:RPAP3_C)	NA	NA	NA	NA	NA	NA	UE in St	nsd	UE in St	nsd	UE in St	0	12,9711535	0	0	0	0	0	0	0	0	1,869697869	0	0	0	0	0	0,234857854	0,866513111	0	0	0	0	0,835875473	0	0	0,16991625	0	0	0	1,032675813
MNG_thybas_CTG:96372	putative methyltransferase PMT24 (981085)	NA	NA	NA	NA	NA	NA	UE in St	nsd	UE in St	nsd	UE in St	3,261088424	3,989383837	0	0	0	0	0	0	0	0	0	0,892447346	0	0	1,332480413	0	0	0	0	0	0	0	0	0	0	1,132774998	1,091855151	0	0	0
MNG_thybas_CTG:109285	SOC1-like protein 2 (2711) PFAM: SRF-type transcription factor (DNA-binding and dimerisation domain)(PF00319.15:SRF-TF)	NA	NA	NA	NA	NA	NA	higher in St	nsd	UE in St	nsd	UE in St	6,976805797	90,17214092	45,16236734	0	14,92967196	0	0	0	0	0	0	0	0	0	0	0	0	0	0	0	0	1,580149179	0	0	0	0	2,183710301	0	0	0
MNG_thybas_CTG:103273	FACT complex subunit SPT16-like (75702) peptidase: hypothetical protein (MER588566:M24.UNW) PFAM: FACT complex subunit SPT16 N-terminal lobe domain(PF14826.3:FACT-Spt16_Nlob)	NA	NA	NA	NA	NA	NA	UE in St	UE in St	nsd	nsd	UE in St	0	26,50790962	2,089333757	0	0	0	1,785805921	11,61499393	2,822395569	2,253471054	0,934848934	1,784894692	0	3,743220087	0	2,795365818	2,763033574	0,866513111	2,863555578	8,363146965	3,934899998	0	5,451361778	0,830545974	0	10,19497498	15,28597211	9,414002442	5,201795102	9,466194948
MNG_thybas_CTG:107934	40S ribosomal protein S29 (4641) PFAM: Ribosomal protein S14p/S29e(PF00253.18:Ribosomal_S14)	NA	NA	NA	NA	NA	NA	UE in St	UE in St	nsd	nsd	UE in St	1,25022961	42,61627234	0	10,36063676	25,61210965	0	34,84107352	21,11817078	24,4607616	9,013884215	19,44485784	41,94502527	30,95501644	29,9457607	19,98720619	16,77219491	11,05213429	18,19677532	18,13585199	6,504669862	8,656779995	11,06104426	9,085602964	19,93310337	24,81899713	30,58492494	34,93936482	17,25900448	15,6053853	22,3746426
MNG_thybas_CTG:78272	40S ribosomal protein S4-1 (75702)	NA	NA	NA	NA	NA	NA	UE in St	UE in St	nsd	nsd	UE in St	0	0	4,985637722	0	0	0	0	0	3,302202816	0	0	0	0	0	0	0	0	0	0	0	5,359333797	0	5,524046602	0	0	0	0	0	0	0
MNG_thybas_CTG:52455	60S ribosomal protein L10-like (29159) PFAM: Ribosomal protein L16p/L10e(PF00252.15:Ribosomal_L16)	NA	NA	NA	NA	NA	NA	UE in St	UE in St	nsd	nsd	UE in St	0	0	0	0	5,148162744	0	0	0	0	0	0	0	0	0	0	0	0	0	0	0	0	0	0	0	2,567482462	4,531099992	0	0	0	2,581689531
MNG_thybas_CTG:78991	carbamoyl-phosphate synthase small chain, chloroplastic-like (75702) peptidase: hypothetical protein (MER511601:C26.UPW) PFAM: Glutamine amidotransferase class-I(PF00117.25:GATase)	NA	NA	NA	NA	NA	NA	UE in St	UE in St	nsd	nsd	UE in St	0	1,960755761	0	0	0	0	0	0	2,634235864	0	0	0	0	0	0	0	0	0	0	0	0	0	0	0	0	0	0	0	0	0
MNG_thybas_CTG:25755	cathepsin L1-like (400682) peptidase: cathepsin-L-like cysteine proteinase 2 (MER080416:C01.107) PFAM: Papain family cysteine protease(PF00112.20:Peptidase_C1)	NA	NA	NA	NA	NA	NA	UE in St	UE in St	nsd	nsd	UE in St	0	0	0	0	0	0	0	0	0	0	0	0	0,814605696	0	0	0	0	0	0	0,929238552	0	0	0	0	0	2,265549996	1,091855151	0	0	1,721126354
MNG_thybas_CTG:53209	DEAD-box ATP-dependent RNA helicase 57 (3750) PFAM: Helicase conserved C-terminal domain(PF00271.28:Helicase_C)	NA	NA	NA	NA	NA	NA	UE in St	UE in St	nsd	nsd	UE in St	0	0	3,827116136	0	0	20,05740049	0,892902961	0	0	0	0	0	0	0	2,078669444	4,975751156	1,865047662	3,336075476	0	0,929238552	0,78698	3,997777424	0	0	2,935488281	0	6,551130903	5,836681514	0	0
MNG_thybas_CTG:1252	E3 ubiquitin-protein ligase MBR2 (75702) PFAM: Ring finger domain(PF13639.3:zf-RING_2)	NA	NA	GO:0008270; GO:0046872	zinc ion binding; metal ion binding	NA	NA	UE in St	UE in St	nsd	nsd	UE in St	112,2758647	0	128,0406047	74,57001895	95,98749437	0	0	0	2,041532795	0	0	0	0	0	0	0	0	0	0	0	0	1,611752163	0	0	0	0	0	0	0	0
MNG_thybas_CTG:25305	60S ribosomal protein L4 (326594)	NA	NA	NA	NA	NA	NA	UE in St	UE in St	nsd	nsd	UE in St	0	0	0	0	0	0	0	1,055908539	0	0	0,934848934	0	0	0,935805022	0	0,698841454	1,381516787	0	2,386296315	0	0,78698	0	0	0	0,855827487	2,265549996	0	2,092000543	0	0
MNG_thybas_CTG:83117	acyl-CoA-binding domain-containing protein 4 (75702)	NA	NA	NA	NA	NA	NA	UE in St	UE in St	nsd	nsd	UE in St	0	8,755528611	0	0	5,379830068	0	22,99225123	0	59,83478606	42,55680085	36,45910844	19,91942477	11,65700751	8,880789656	36,4566641	20,44810096	45,16178376	52,25074057	1,221783713	39,38112982	28,33127998	13,74729786	17,88046663	0	73,66107183	56,2309509	28,59568639	16,63140432	32,9880506	43,74242629
MNG_thybas_CTG:114750	BTB/POZ domain-containing protein At5g47800 (75702)	NA	NA	NA	NA	NA	NA	UE in St	UE in St	nsd	nsd	UE in St	3,663260187	0	0	0	0	0	0	0	0	0	4,823820502	0	0	0	0	0	0	0	0	0	0	0	0	0	0	0	0	0	0	0
MNG_thybas_CTG:17172	zinc finger CCCH domain-containing protein 16-like (75702)	NA	NA	NA	NA	NA	NA	UE in St	UE in St	nsd	nsd	UE in St	0	27,20925687	31,94323656	0	0	0	0	0	0	0	0	0	0	0	0	0	0	0	0,477259263	0,929238552	1,573959999	0	0	0	0,855827487	0	5,459275753	0	0,86696585	0
MNG_thybas_CTG:36634	nudix hydrolase 15, mitochondrial-like (75702)	NA	NA	NA	NA	NA	NA	UE in St	UE in St	nsd	nsd	UE in St	0	0	5,592862829	0	0	0	0	0	0	0	0	0	0	0	0	0	0	0	0	0	0	0	0	0	0	0	0	0	0	0
MNG_thybas_CTG:42619	protein PHLOEM PROTEIN 2-LIKE A10 (75702)	NA	NA	NA	NA	GO:0016020; GO:0016021	membrane; integral component of membrane	UE in St	UE in St	nsd	nsd	UE in St	12,45858178	0	0	0	0	0	9,821932566	15,40570558	13,07709947	7,887148688	9,348489344	6,505941153	17,63621331	19,62383131	13,61794982	21,06308144	31,34661589	20,70966334	32,41544914	24,03940133	25,12827139	31,60298359	17,1717896	20,30684906	54,29369579	47,51991116	28,73762756	27,19600706	49,41705347	53,01929734
MNG_thybas_CTG:42856	uncharacterized LOC103320915 (102107) PFAM: Spc97 / Spc98 family(PF04130.10:Spc97_Spc98)	NA	NA	NA	NA	NA	NA	UE in St	UE in St	nsd	nsd	UE in St	0	6,689193693	0	0	0	0	1,080412582	11,08703966	0	4,360466489	6,403715201	4,631801726	5,457858161	0	8,87431955	0	0	0	6,180507456	0	0	3,492129686	9,031089346	0	9,996065051	0,045311	3,745063166	6,86176178	0	0
MNG_thybas_CTG:45362	UNKNOWN ANNOTATION	NA	NA	NA	NA	NA	NA	UE in St	UE in St	nsd	nsd	UE in St	5,866462018	0	0	0	0	0	29,59973314	7,845400445	26,37999058	11,26735527	7,497488454	11,6018155	20,12890674	25,13572288	41,58671369	21,71300399	16,57820144	11,26467044	12,40874084	1,858477103	13,37865999	11,06104426	13,88280133	4,127813489	17,11654975	32,90711369	29,48008906	17,78200461	11,56532444	33,62220333
MNG_thybas_CTG:50246	ABC transporter C family member 14-like (75702) PFAM: ABC transporter transmembrane region(PF00664.20:ABC_membrane)	NA	NA	NA	NA	NA	NA	UE in St	UE in St	nsd	nsd	UE in St	0	17,85796016	0	0	0	0	0	0	0	0	0	1,731347852	0	0	0	0	0	0	0	0	0	0	0	1,993310337	0	7,940752736	8,745759756	6,955901805	0	11,04963119
MNG_thybas_CTG:54272	PFAM: PP-loop family(PF01171.17:ATP_bind_3)	NA	NA	NA	NA	NA	NA	UE in St	UE in St	nsd	nsd	UE in St	0	12,47342319	24,83231096	0	0	0	0	70,45021772	2,135612647	9,85893586	0	0	0	4,810037812	11,79245165	0	0	0	1,021334823	0	1,455912999	0	0	0	0	0	9,455465604	6,202781609	0	3,941379351
MNG_thybas_CTG:63684	uncharacterized LOC102618788 (2711) peptidase: hypothetical protein (MER499074:S33.UNW)	NA	NA	NA	NA	NA	NA	UE in St	UE in St	nsd	nsd	UE in St	0	18,93637583	0	0	0	0	13,38461538	22,26911109	0	0	5,431472309	0	14,62217224	0,00935805	0	0	4,9872756	0	20,55078386	0	0	53,77247657	0	44,45912597	12,40949857	0	0	27,84452722	23,76353396	0
MNG_thybas_CTG:66079	protein WEAK CHLOROPLAST MOVEMENT UNDER BLUE LIGHT 1 (75702) PFAM: Weak chloroplast movement under blue light(PF05701.8:WEMBL)	NA	NA	NA	NA	NA	NA	UE in St	UE in St	nsd	nsd	UE in St	0	36,99795294	21,71628738	0	0	0	22,35829013	8,067141238	18,28912329	20,94601344	17,13578097	7,460859814	14,26374573	7,682959228	18,98784588	8,581773061	16,45386493	11,75858291	22,86549129	17,67411725	38,93190058	9,670512978	7,559221666	20,18226716	28,7814784	39,05808193	28,03884027	20,73172538	39,8197415	14,43164448
MNG_thybas_CTG:71272	CCR4-NOT transcription complex subunit 1-like (75702) PFAM: CCR4-Not complex component, Not1(PF04054.12:Not1)	NA	NA	NA	NA	NA	NA	UE in St	UE in St	nsd	nsd	UE in St	0	40,91946447	6,587593432	0	0	0	36,32329243	9,830508498	19,56860928	14,32080855	17,1077355	12,08373707	3,038479245	3,078798522	0	23,4461308	20,12869958	27,43380508	2,371978537	3,345258786	12,92221159	11,48768453	40,48544681	6,071291068	17,91246931	25,62337045	12,63276409	4,079401058	43,539025	21,78945964
MNG_thybas_CTG:72219	uncharacterized LOC105121394 (75702)	NA	NA	NA	NA	NA	NA	UE in St	UE in St	nsd	nsd	UE in St	0	50,72324327	25,65526078	0	0	0	0	0	0	0	0	0	0	0	0	0	0	0	0	0	0	0	0	0	0	0	0	0	8,218836261	0
MNG_thybas_CTG:76815	hypersensitive-induced response protein 1 (4182) inhibitor: hypothetical protein (MER614962:I87.UPW)	NA	NA	NA	NA	GO:0016020	membrane	UE in St	UE in St	nsd	nsd	UE in St	0	10,87465311	0	0	0	0	9,03617796	0	21,70422192	0	2,972819611	0	3,038479245	6,354116098	5,249972827	2,823319476	0	3,171437985	0	0	0	6,778839979	4,942568013	6,01315285	14,75446588	20,05011746	8,636574241	13,54570351	0	41,35866629
MNG_thybas_CTG:84777	ATP-dependent DNA helicase 2 subunit KU80-like (3750) PFAM: Ku C terminal domain like(PF08785.8:Ku_PK_bind)	NA	NA	NA	NA	NA	NA	UE in St	UE in St	nsd	nsd	UE in St	0	12,2320994	0	0	0	0	1,785805921	0	0	0,21407975	0	0	0,814605696	0	1,332480413	0	0	0	0	0	0,3226618	0	0	0	0	2,979198245	5,088045002	1,924640499	0	0,688450542
MNG_thybas_CTG:86415	galacturonokinase (75702)	NA	NA	NA	NA	NA	NA	UE in St	UE in St	nsd	nsd	UE in St	0	0	6,275991074	0	0	0	123,2206086	115,0940308	143,942174	113,8002882	80,39700836	107,9861289	71,68530122	74,86440174	110,5958743	65,69109672	69,07583934	106,5811126	57,74837082	78,05603834	90,50269995	75,84716061	65,41634134	63,95203998	136,0765705	140,4640997	136,4818938	95,1860247	128,3109458	137,6901083
MNG_thybas_CTG:90492	UNKNOWN ANNOTATION	NA	NA	NA	NA	NA	NA	UE in St	UE in St	nsd	nsd	UE in St	7,055491577	6,146215175	0	0	0	0	0	0	0	0	0	12,05696365	0	0	0	0	0	0	0	0	0	19,18301104	0	0	0	0	0	0	0	5,111745272
MNG_thybas_CTG:90835	RNA polymerase II-associated protein 3 (75702) PFAM: Potential Monad-binding region of RPAP3(PF13877.3:RPAP3_C)	NA	NA	NA	NA	NA	NA	UE in St	UE in St	nsd	nsd	UE in St	0	0	7,746115018	0	0	0	23,21547697	48,04383852	116,0380898	109,8679812	36,37497204	30,66449081	1,441852081	0,608273264	4,144014084	0	1,381516787	0	0	3,744831363	7,484179796	0	2,707509683	1,968393958	84,60710539	28,81779595	13,40798125	26,67300692	61,7366382	29,56034513
MNG_thybas_CTG:98369	transmembrane protein 64-like (75702)	NA	NA	NA	NA	GO:0016020; GO:0016021	membrane; integral component of membrane	UE in St	UE in St	nsd	nsd	UE in St	0	6,21408749	0	0	0	0	0	0	2,408444219	0	0	0	0	0	0	2,501852407	0	2,252934087	0	0	0	0	0	0	2,096777344	0	0	0	0	0
MNG_thybas_CTG:98489	exonuclease 1 (75702) PFAM: XPG N-terminal domain(PF00752.14:XPG_N)	NA	NA	NA	NA	NA	NA	UE in St	UE in St	nsd	nsd	UE in St	0	0	5,640801653	0	0	0	78,84333141	172,1025328	279,012618	75,24339848	149,9591176	384,4484678	40,76286901	46,90254769	0	32,7197569	69,46266404	114,5790286	60,18716566	46,70352961	78,96557316	78,99165748	91,6373915	0	85,95931282	183,7134492	218,8514464	98,84702565	29,15606154	215,6227097
MNG_thybas_CTG:71210	UNKNOWN ANNOTATION	NA	NA	NA	NA	NA	NA	UE in St	higher in St	nsd	nsd	UE in St	33,51139927	5,821936338	0	0	0	0	0	0	0	0	0	0	0	0	0	0	0,373009532	0	0,639527412	0	0	0	1,926147828	0	0	0	0	0	16,69776228	0
MNG_thybas_CTG:113681	E3 ubiquitin-protein ligase RGLG2-like (75702) PFAM: Copine(PF07002.13:Copine)	NA	NA	GO:0008270; GO:0046872	zinc ion binding; metal ion binding	NA	NA	UE in St	UE in St	UE in St	UE in St	nsd	0	21,68897527	15,75988847	5,658501616	0	7,90942774	0	2,111817078	0,940798523	0	0	0	0	0	0	0	0	0,866513111	1,909037052	7,433908413	1,762835199	0	0	1,860422981	1,942728396	12,58513023	9,662918082	4,727921227	5,635278027	0
MNG_thybas_CTG:63174	endoplasmic reticulum metallopeptidase 1-like (75702) PFAM: Peptidase family M28(PF04389.14:Peptidase_M28)	NA	NA	NA	NA	GO:0016020; GO:0016021	membrane; integral component of membrane	UE in St	UE in St	UE in St	UE in St	nsd	0	0	0	0	0	0	284,9610508	90,48080271	213,6083046	181,5170934	230,8515959	142,4613699	172,6556772	143,7677255	215,1689371	118,949804	270,3766503	226,9917744	111,1298194	163,5552775	161,1813737	68,7364893	176,2606975	110,6121128	573,5413489	665,7545218	395,3935057	287,9847947	407,6473428	561,448628
MNG_thybas_CTG:47420	CASP-like protein VIT_19s0090g00570 (102107) PFAM: Domain of unknown function (DUF588)(PF04535.9:DUF588)	NA	NA	NA	NA	NA	NA	UE in St	UE in St	UE in St	UE in St	nsd	6,950577204	6,093425597	3,12401338	10,67942559	10,29632549	0	0	0	0	0	0	0	0	0	0	0	0	0	0	0	0	0	0	2,641136196	0	0	0	0	0	0
MNG_thybas_CTG:80758	flavonoid 3-monooxygenase-like (71139) PFAM: Cytochrome P450(PF00067.19:p450)	NA	oxidation-reduction process	NA	monooxygenase activity; iron ion binding; oxidoreductase activity; oxidoreductase activity, acting on paired donors, with incorporation or reduction of molecular oxygen; heme binding; metal ion binding	NA	membrane; integral component of membrane	UE in St	UE in St	UE in St	UE in St	nsd	0	0	4,650065952	0	0	0	0	1,816162687	0	0	0	0	0	0	0	2,285211556	0	0	0	0	2,778039398	0	0	0	0	9,696553982	0	0	0	0
MNG_thybas_CTG:109711	PFAM: Clathrin adaptor complex small chain(PF01217.17:Clat_adaptor_s)	NA	NA	NA	NA	GO:0016020; GO:0016021	membrane; integral component of membrane	UE in St	UE in St	UE in St	UE in St	nsd	0	0	33,98063659	0	0	0	0	0	0	0	0	0	0	0	0	0	0	0	0	0	0	0	0	0	0	0	0	0	0	24,09576896
MNG_thybas_CTG:81735	RNA-binding protein 34-like (75702)	NA	NA	GO:0000166; GO:0003676	nucleotide binding; nucleic acid binding	NA	NA	UE in St	UE in St	UE in St	UE in St	nsd	3,17365978	0	6,831282455	0	0	0	0	0	0	0	0	0	0	0	0	12,79578703	0	0	5,727111156	0	0	0	0	0	0	0	0	7,750862011	0	0
MNG_thybas_CTG:89596	uncharacterized LOC105130331 (75702) PFAM: Polyketide cyclase / dehydrase and lipid transport(PF03364.17:Polyketide_cyc)	NA	NA	NA	NA	NA	NA	UE in St	UE in St	UE in St	UE in St	nsd	0	80,83592695	67,52183395	0	0	0	0	0	0	0	4,41248697	6,550563521	0	0	0	1,495520713	0	0	3,192864469	0	0	3,207702834	0,708677031	6,64436779	3,089537229	6,003707489	0	15,27160396	10,4035902	8,347462818
MNG_thybas_CTG:80774	PFAM: Disulphide bond corrector protein DsbC(PF11412.5:DsbC)	NA	NA	NA	NA	GO:0016020; GO:0016021	membrane; integral component of membrane	nsd	UE in St	UE in St	UE in St	nsd	0	0	0	0	0	0	62,63714268	35,65803136	40,94355172	42,59060291	51,64105514	35,5104799	61,17688775	90,66079051	50,92740138	47,15782135	26,51130714	55,63880683	44,56646998	48,78502396	22,83815959	41,7791443	16,11785966	67,99679887	92,11271246	68,10243288	80,26227212	123,9196522	35,16413489	43,7166094
MNG_thybas_CTG:62784	senescence-associated carboxylesterase 101-like (75702)	NA	NA	NA	NA	NA	NA	nsd	UE in St	UE in St	UE in St	nsd	0	0	0,954781583	0	0	0	0	0	0	6,760413161	0	1,784894692	0	0,935805022	0	1,397682909	0	0	0	0,929238552	0	4,740447538	0	0	2,567482462	17,77323972	6,551130903	11,35956295	0	0
MNG_thybas_CTG:62787	traB domain-containing protein-like (75702) PFAM: TraB family(PF01963.14:TraB)	NA	NA	NA	NA	GO:0016020; GO:0016021	membrane; integral component of membrane	nsd	UE in St	UE in St	UE in St	nsd	6,653319814	0	8,565069932	13,22973617	0	0	0,892902961	51,73951841	0	0	0	0	0	0	0	0	0	0	0	0	0	0	0	0	0	0	0	0	0	0
MNG_thybas_CTG:99806	UNKNOWN ANNOTATION	NA	NA	NA	NA	NA	NA	nsd	UE in St	UE in St	UE in St	nsd	0	0	0	0	0	0	0	4,74102934	9,530289037	1,126735527	5,637139074	1,383293387	5,88959918	10,29385524	5,036775961	5,143473105	13,49741901	1,031150602	3,651033362	4,701947072	6,083355397	6,320596717	17,98949387	11,86850196	28,38779775	13,97844347	1,211959217	5,470581419	34,4098746	29,93899293
MNG_thybas_CTG:25064	UNKNOWN ANNOTATION	NA	NA	NA	NA	NA	NA	nsd	UE in St	UE in St	UE in St	nsd	0	0	0	0	0	0	0	2,111817078	0	0	3,739395738	1,945535215	0,814605696	0	0	0	1,381516787	1,733026221	2,080850387	0,929238552	0,78698	0	0	0	1,711654975	0	1,091855151	4,184001086	0	2,581689531
MNG_thybas_CTG:108179	UNKNOWN ANNOTATION	NA	NA	NA	NA	NA	NA	nsd	UE in St	UE in St	UE in St	nsd	0	0	0	0	7,722244117	0	21,42967105	31,67725617	40,45433649	41,68921449	14,02273402	27,66586773	4,887634174	7,486440174	7,994882477	2,795365818	11,05213429	0	62,52096345	17,65553248	18,88751999	23,70223769	16,35408534	22,42474129	16,26072226	26,05382495	39,30678542	52,30001357	67,62333632	38,72534297
MNG_thybas_CTG:35630	Peroxisomal (S)-2-hydroxy-acid oxidase GLO1 (981085) PFAM: FMN-dependent dehydrogenase(PF01070.15:FMN_dh)	NA	NA	NA	NA	NA	NA	nsd	UE in St	UE in St	UE in St	nsd	0	0	0	0	3,861122058	0	90,96002459	141,3755943	151,1769147	130,2280922	88,42736071	126,0849611	102,7299243	148,9146531	200,2451565	145,8691768	100,7540193	126,3549418	56,06364563	108,033274	88,77921375	78,62822317	115,2963016	61,51023481	128,1259331	114,761435	109,1527594	136,3042954	110,2607168	98,03535714
MNG_thybas_CTG:78251	transcription factor PIF4 (75702) PFAM: Helix-loop-helix DNA-binding domain(PF00010.23:HLH)	NA	NA	NA	NA	NA	NA	nsd	UE in St	UE in St	UE in St	nsd	0	77,46493531	0	136,9596483	126,6962851	0	347,3303226	632,5420103	673,3389109	1018,613986	649,4208578	545,2407061	456,8308742	596,0235764	410,5638648	646,1977277	680,770027	664,7108722	689,4773669	1020,452608	1020,917674	927,4369578	1686,796704	709,817811	938,3634902	1917,199029	2557,004658	2308,386619	3898,407312	1519,969712
MNG_thybas_CTG:99458	uncharacterized aarF domain-containing protein kinase At1g79600, chloroplastic (57918)	NA	NA	NA	NA	GO:0016020; GO:0016021	membrane; integral component of membrane	nsd	UE in St	UE in St	UE in St	nsd	6,758234187	8,800776821	1,753761987	0	0	2,668012706	122,3812798	37,0729488	102,1613116	81,35030504	40,08632231	69,01295328	31,45192591	37,05787886	43,19901499	82,72186296	21,16483717	44,4607877	13,50643714	8,260930724	10,35665679	17,66606783	12,62898812	8,322070657	72,18049028	80,54030235	55,82655385	184,5876679	14,81644638	86,28866977
MNG_thybas_CTG:113510	uncharacterized LOC105133578 (75702)	NA	NA	NA	NA	NA	NA	nsd	UE in St	UE in St	UE in St	nsd	0	9,886733858	0	0	0	0	0	0	0	0	0	0	0	0,935805022	0	0	0	0	0,477259263	0	0	0	0	0	0	0	3,275565452	0	1,733931701	0
MNG_thybas_CTG:109009	pentatricopeptide repeat-containing protein At4g04790, mitochondrial-like (75702)	NA	NA	NA	NA	NA	NA	nsd	UE in St	UE in St	UE in St	nsd	106,3219741	49,39596245	66,35931746	0	0	0	0	2,111817078	0	0	0	0,892447346	0	0	1,332480413	0,698841454	0	0,866513111	0,954518526	0,929238552	0,78698	1,580149179	0	0,830545974	0,855827487	9,062199984	1,091855151	0	0	1,721126354
MNG_thybas_CTG:13185	protein IQ-DOMAIN 1 (75702)	NA	NA	NA	NA	NA	NA	nsd	UE in St	UE in St	UE in St	nsd	85,6800712	91,25055659	38,11536018	82,35377939	0,012870407	0	5,000256579	48,98359712	32,96558024	11,25608791	1,037682317	19,68738846	26,57243779	40,37998669	20,50687355	13,77416507	9,684432675	12,07919276	13,02440529	3,77270852	1,267037799	0	0	0	1,763004624	0	19,54420719	0	0	0
MNG_thybas_CTG:1586	serine carboxypeptidase-like 31 (75702) peptidase: serine carboxypeptidase, putative (MER178738:S10.A27) PFAM: Serine carboxypeptidase(PF00450.19:Peptidase_S10)	NA	NA	NA	NA	NA	NA	nsd	UE in St	UE in St	UE in St	nsd	13,52521124	199,7406811	155,6493725	31,25458757	35,94704636	0	30,22476521	0	0	0	0	0	24,63367624	0	0	0	0	0	0	0	0	0	7,286653577	0	0	109,9018303	18,09203984	0	0	21,26451611
MNG_thybas_CTG:40611	UNKNOWN ANNOTATION	NA	NA	NA	NA	NA	NA	nsd	UE in St	UE in St	UE in St	nsd	0	3,793308261	2,636635333	0	0	0	0	3,167725617	0	0	0	0	0	0	0	0,698841454	0	0	0	0	0,78698	0	0	0	0	0	0	0	0	0
MNG_thybas_CTG:41049	GDSL esterase/lipase At5g37690 (75702)	NA	NA	NA	NA	NA	NA	nsd	UE in St	UE in St	UE in St	nsd	0	18,06157711	0	3,373848382	0	13,43467391	0	0	0	0	0	0,892447346	2,403086802	0	0	0	0	0	0,954518526	0	0	0	1,817120593	0	0	0	0	1,046000271	0	0
MNG_thybas_CTG:56773	uncharacterized LOC102612581 (2711)	NA	NA	NA	NA	NA	NA	nsd	UE in St	UE in St	UE in St	nsd	13,59515415	12,92590529	11,99269587	4,755266616	0	0	0	1,055908539	0	0	0	0	0	0	0	0	0	0	0,477259263	0	0	0	0	0	0,855827487	2,265549996	0	0	0	0
MNG_thybas_CTG:65501	phosphatidate phosphatase PAH2-like (75702) PFAM: LNS2 (Lipin/Ned1/Smp2)(PF08235.10:LNS2)	NA	NA	NA	NA	NA	NA	nsd	UE in St	UE in St	UE in St	nsd	0	0	0	0	0	0	0	0	0	3,425276002	2,00057672	2,34713652	0	0,832866469	0	0,950424378	0,884170744	0	1,097696305	2,07220197	2,368809799	3,650144604	0	0	0,196840322	0	0	1,359800353	0,017339317	0
MNG_thybas_CTG:71269	CCR4-NOT transcription complex subunit 1-like (75702) PFAM: CCR4-Not complex component, Not1(PF04054.12:Not1)	NA	NA	NA	NA	NA	NA	nsd	UE in St	UE in St	UE in St	nsd	0	0	10,95402134	0	27,54267068	0	0	0	0	0	0	0	0	0	0	0	0	0	0	0	0	0	0	0	0	0	0	0	0	0
MNG_thybas_CTG:88567	uncharacterized LOC105128518 (75702)	NA	NA	NA	NA	GO:0016020; GO:0016021	membrane; integral component of membrane	nsd	UE in St	UE in St	UE in St	nsd	32,56716992	47,98572657	20,17825011	19,0476322	0	0	0	0	0	2,771769396	16,13549261	0	0	0	0	0	7,833200181	9,150378448	0	12,66552146	9,766421795	0	0	0	0,325214445	0	0	0	3,857998034	0
MNG_thybas_CTG:91042	beta-carotene isomerase D27, chloroplastic (75702) PFAM: Domain of unknown function (DUF4033)(PF13225.3:DUF4033)	NA	NA	NA	NA	NA	NA	nsd	UE in St	UE in St	UE in St	nsd	0	0	0	0	0	0	16,07225329	0	0	0	0	0	0	0	0	0	0	0	0	0	0	0	0	0	6,846619898	5,66387499	0	0	0	9,466194948
MNG_thybas_CTG:92672	uncharacterized LOC105121612 (75702)	NA	NA	NA	NA	NA	NA	nsd	UE in St	UE in St	UE in St	nsd	0	33,53646489	4,470295361	0	3,97695572	16,25406323	0	0	0	0	0	0	0	0	0	0	0	0	0	11,17873978	0	0	0	0	0	2,344844246	11,38804922	0	0	0
MNG_thybas_CTG:104173	anthocyanidin 3-O-glucoside 2'-O-xylosyltransferase-like (75702)	NA	metabolic process	NA	transferase activity; transferase activity, transferring glycosyl groups; transferase activity, transferring hexosyl groups	NA	NA	UE in St	nsd	UE in St	UE in St	nsd	0	0	0	0	0	2,043584201	65,37835477	67,15578308	72,13102275	75,32226997	88,59563351	128,9318681	60,23194514	38,47094444	0	67,14468694	54,23834905	85,37753678	44,57601516	45,20745554	0	48,32096191	29,21929913	44,65845701	55,73148597	29,9845542	50,00696589	85,1653421	107,7378462	179,7544364
MNG_thybas_CTG:51751	calcium-transporting ATPase 3, endoplasmic reticulum-type (75702) peptidase: serine carboxypeptidase, putative (MER172096:S10.A18) PFAM: E1-E2 ATPase(PF00122.17:E1-E2_ATPase)	NA	NA	NA	NA	NA	NA	UE in St	nsd	UE in St	UE in St	nsd	0	0	0	53,9417255	112,2299478	53,03857884	1,866167187	0	0	0	0	1,85629048	1,49887448	0	0	0	0	0	0	0	0	5,498919144	0	0	0	0	0	0	0	12,05649011
MNG_thybas_CTG:113523	chloroplastic group IIA intron splicing facilitator CRS1, chloroplastic (75702) PFAM: CRS1 / YhbY (CRM) domain(PF01985.18:CRS1_YhbY)	NA	NA	GO:0003723	RNA binding	NA	NA	UE in St	nsd	UE in St	UE in St	nsd	0	0	0	0	0	0	12,88458972	31,19153824	9,746672698	0	54,73540511	9,317150294	11,52667059	14,69213884	30,15403174	12,91459008	7,239147963	4,332565553	13,19144603	19,12372939	15,28315159	0	22,11435761	3,081325563	32,44442004	43,15872742	15,28597211	16,09794418	12,51898688	16,03229199
MNG_thybas_CTG:34330	cystathionine beta-lyase, chloroplastic (75702) PFAM: Cys/Met metabolism PLP-dependent enzyme(PF01053.17:Cys_Met_Meta_PP)	NA	NA	NA	NA	NA	NA	UE in St	nsd	UE in St	UE in St	nsd	0	6,199004753	6,435787155	0	4,144271009	6,111830526	0	0	0	0	0	0	0	0	0	0	0	0	0,477259263	0	0	0	0	0	0	0	0	0	0	0
MNG_thybas_CTG:114187	ENHANCER OF AG-4 protein 2 (2711) PFAM: PWWP domain(PF00855.14:PWWP)	NA	NA	NA	NA	NA	NA	UE in St	nsd	UE in St	UE in St	nsd	10,73623749	14,81878873	9,679647596	21,90344874	2,290932421	12,88593371	1,785805921	0	0	0	0	0	0	0	0	0	0	0	0	0	0	0	0	0	0	0	1,091855151	1,046000271	0	0
MNG_thybas_CTG:18699	flavonoid 3-O-glucosyltransferase-like (75702)	NA	NA	NA	NA	NA	NA	UE in St	nsd	UE in St	UE in St	nsd	0	0	0	0	0	0	0	0	0	0	0,934848934	0,892447346	0	0	0	0	0	0	0,72543408	0	0	0	0	0	0	0	1,091855151	1,046000271	0	0,860563177
MNG_thybas_CTG:97109	cytochrome P450 711A1 (75702) PFAM: Cytochrome P450(PF00067.19:p450)	NA	NA	NA	NA	NA	NA	UE in St	nsd	UE in St	UE in St	nsd	6,460976797	0	0	0	0	0	0	0,54907244	0	0	1,103121743	1,427915754	0	4,510580205	4,330561342	0	0	0	0	3,744831363	0	0	0	0	0	0	0	0	0	0
MNG_thybas_CTG:43622	flocculation protein FLO11 (102107)	NA	NA	NA	NA	NA	NA	UE in St	nsd	UE in St	UE in St	nsd	4,275260695	0	1,793711007	0	0	22,89571188	0	0	0	0	0	0	0	0	0	0	0	0	0	0	0	0	0	0	0	0	0	0	0	0
MNG_thybas_CTG:106570	UNKNOWN ANNOTATION	NA	NA	NA	NA	NA	NA	UE in St	nsd	UE in St	UE in St	nsd	0	0	28,6714118	0	0	0	0	7,486391542	6,971317055	18,64747297	0	9,558111077	6,402800768	3,247243425	4,97015194	2,795365818	11,64618651	6,394866756	8,523850437	3,335966401	6,091225197	7,963951864	0	4,003231593	0	0	0	8,388922177	12,25889712	4,586801734
MNG_thybas_CTG:108708	PFAM: Glycogen recognition site of AMP-activated protein kinase(PF16561.2:AMPK1_CBM)	NA	NA	NA	NA	NA	NA	UE in St	nsd	UE in St	UE in St	nsd	0	11,5910831	6,164133818	0	0	0	0,723251398	0	0	2,771769396	0	0	0	0	0,38641932	0	0,980876919	3,881978735	0	0	0	0	0	0	8,72944037	0	4,563954529	0	1,10104663	0
MNG_thybas_CTG:16499	UNKNOWN ANNOTATION	NA	NA	NA	NA	NA	NA	UE in St	nsd	UE in St	UE in St	nsd	0	5,278957819	0,135826669	0	0	0	0	0	0	0	0	0	0	0	0	0	5,816185672	0	0	0	0	0	10,64832667	0	0	0	0	0	2,002691114	0
MNG_thybas_CTG:16911	UNKNOWN ANNOTATION	NA	NA	NA	NA	NA	NA	UE in St	nsd	UE in St	UE in St	nsd	0	22,51852578	0	0	0	0	1,785805921	0	0	0	0	4,462236731	8,960662653	5,61483013	10,6598433	3,494207272	1,381516787	5,199078663	3,340814841	5,57543131	7,082819996	0	1,817120593	4,983275842	2,567482462	13,59329998	2,183710301	4,184001086	11,27055605	3,442252708
MNG_thybas_CTG:41886	uncharacterized LOC105116111 (75702) PFAM: Protein of unknown function (DUF1068)(PF06364.9:DUF1068)	NA	NA	NA	NA	NA	NA	UE in St	nsd	UE in St	UE in St	nsd	0	6,229170226	0	0	0	0	0	0	0	0	0	0	0	0,935805022	0	0	1,381516787	0	0	0	0	0	0	0	0	1,132774998	0	0	0	0,860563177
MNG_thybas_CTG:59045	endoglucanase 10 (4113)	NA	NA	NA	NA	NA	NA	UE in St	nsd	UE in St	UE in St	nsd	0	3,559525844	0	0	0	0	0	0	0	0	0	0	0	0	0	0	0	0	0	38,84217146	0	0	0	0	9,910482303	0	0	0	0	0
MNG_thybas_CTG:60225	protein LHY-like (75702)	NA	NA	NA	NA	NA	NA	UE in St	nsd	UE in St	UE in St	nsd	0	49,32054877	51,25059802	0	0	0	142,8644737	52,26747268	86,77925576	51,80729952	10,48900504	23,85511756	45,44685176	92,80378401	65,85118201	39,37272754	29,67498058	42,84907332	52,16443745	46,09023216	9,750682195	78,01196499	15,53638107	52,20811991	25,94868941	125,4435033	100,0466874	45,05123169	25,2373759	59,49073243
MNG_thybas_CTG:61762	exosome component 10-like (29730)	NA	NA	NA	NA	NA	NA	UE in St	nsd	UE in St	UE in St	nsd	0	5,173378663	0	0	0	0	0	0	0	0	1,869697869	3,569789385	0	0	0	2,096524363	0	1,733026221	0	0	0,78698	0	1,508210092	0,830545974	0	1,132774998	1,091855151	0	4,222123691	0,800323755
MNG_thybas_CTG:62038	UNKNOWN ANNOTATION	NA	NA	NA	NA	NA	NA	UE in St	nsd	UE in St	UE in St	nsd	8,235778272	0	0	0	0	0	68,68209572	26,61945427	142,4933443	32,76546912	0	5,292212763	4,056736365	24,72396867	30,23398057	30,05018254	0	20,17242521	5,58870597	31,42684782	12,82777399	8,596011536	12,2473928	5,174301416	20,80516622	83,2929456	19,18389499	3,179840825	0	73,70723612
MNG_thybas_CTG:65375	uncharacterized LOC105125517 (75702)	NA	NA	NA	NA	NA	NA	UE in St	nsd	UE in St	UE in St	nsd	8,585492848	10,19592996	0	0	0	0	0,892902961	2,111817078	0	0	0,934848934	0,892447346	1,629211391	0	0	0	0	0,866513111	0	0	0	1,580149179	0	0	2,567482462	4,531099992	2,183710301	3,138000814	0,86696585	1,721126354
MNG_thybas_CTG:72416	heterogeneous nuclear ribonucleoprotein R (75702) PFAM: RNA recognition motif. (a.k.a. RRM, RBD, or RNP domain)(PF00076.19:RRM_1)	NA	NA	GO:0000166; GO:0003676	nucleotide binding; nucleic acid binding	NA	NA	UE in St	nsd	UE in St	UE in St	nsd	3,838117475	21,93784042	2,72851808	0	0	0	611,4599474	7882,578984	6687,581629	13645,64608	3842,369348	6779,262078	141,2933579	386,6278447	655,4471151	962,1928681	262,778308	172,8433702	169,8279361	435,5526939	623,3825973	361,2537054	304,6584386	125,0470018	141,7763815	255,1122573	74,3444172	1259,499387	575,7953695	827,0872695
MNG_thybas_CTG:72498	DNA-binding protein SMUBP-2 (75702) PFAM: AAA domain(PF13087.3:AAA_12)	NA	NA	GO:0000166; GO:0003677; GO:0005524	nucleotide binding; DNA binding; ATP binding	NA	NA	UE in St	nsd	UE in St	UE in St	nsd	11,28703795	0	2,360987094	0	0	0	599,3789703	212,0792301	242,9235866	173,7313509	91,4188773	219,595594	278,4159347	291,7840058	226,2285245	134,0098373	102,8401096	146,6833394	141,583733	73,85588009	99,52149074	68,95771019	0	110,1387016	286,2315031	269,7250548	338,8681645	75,64673963	57,06369227	266,7143455
MNG_thybas_CTG:7676	5-formyltetrahydrofolate cyclo-ligase, mitochondrial-like (2711) PFAM: 5-formyltetrahydrofolate cyclo-ligase family(PF01812.17:5-FTHF_cyc-lig)	NA	NA	NA	NA	NA	NA	UE in St	nsd	UE in St	UE in St	nsd	0	4,351369517	0	0	0	0	6,11638528	0	5,296695684	16,81089406	44,302491	10,04895712	11,20082832	6,924957161	7,488539921	9,315556588	36,52730384	52,31139648	8,008410433	9,441063685	16,37705379	15,95950671	31,21813178	8,787176402	11,5793459	7,102499237	11,86846549	11,20266291	45,11690285	23,47616347
MNG_thybas_CTG:80527	uncharacterized LOC105133650 (75702) PFAM: Domain of unknown function (DUF296)(PF03479.12:DUF296)	NA	NA	GO:0003677	DNA binding	NA	NA	UE in St	nsd	UE in St	UE in St	nsd	0	156,1968205	14,28576963	0	0	0	0	0	0	12,18001105	3,599168397	0	10,97273872	0	0	14,80146201	0	0	0	0	0	0	0	0	0	0	0	0	0	20,23184029
MNG_thybas_CTG:80857	cytochrome P450 71D9-like (102107)	NA	NA	NA	NA	NA	NA	UE in St	nsd	UE in St	UE in St	nsd	0	0	6,567618922	0	0	0	0	0	0	0	0	0	0	0	0	0	0	0	0	0	0	0	0	0	0	0	0	0	0	0
MNG_thybas_CTG:81439	Mitochondrial substrate carrier family protein W (981085) PFAM: Mitochondrial carrier protein(PF00153.24:Mito_carr)	NA	NA	NA	NA	NA	NA	UE in St	nsd	UE in St	UE in St	nsd	0	0	52,80860981	0	0	0	0	16,93677297	0	0	0	23,05191495	0	0	0	8,805402326	0	0	0	0	0	0	0	0	3,286377551	0	0	0	0	0
MNG_thybas_CTG:88284	probable polygalacturonase (75702) PFAM: Glycosyl hydrolases family 28(PF00295.14:Glyco_hydro_28)	NA	NA	NA	NA	NA	NA	UE in St	nsd	UE in St	UE in St	nsd	0	8,212550093	0	0	0	0	15,74187919	33,52509611	23,46351516	36,43862694	12,13433917	47,10337093	0,814605696	0	4,370535754	0	0	0	0,954518526	0	0	0	0	0	65,75322585	56,03837915	147,869943	256,2073065	258,4771986	76,17705244
MNG_thybas_CTG:95691	UNKNOWN ANNOTATION	NA	NA	NA	NA	NA	NA	UE in St	nsd	UE in St	UE in St	nsd	0	14,07973464	5,920444794	0	0	0	1,625083388	1,700012748	3,763194092	1,836578909	0	1,784894692	12,56121983	41,24092731	20,12045423	3,696871294	2,763033574	2,209608432	6,638676348	9,069368264	0	0	0	0	4,279137436	6,615405988	8,975049337	0	3,467863401	6,307928088
MNG_thybas_CTG:107586	RING-H2 finger protein ATL2-like (75702)	NA	NA	GO:0008270; GO:0046872	zinc ion binding; metal ion binding	GO:0016020; GO:0016021	membrane; integral component of membrane	UE in St	UE in St	nsd	UE in St	nsd	0	0	0	0	10,75966014	14,28616733	11,85775132	0	4,863928364	0,045069421	0	0	0	0,935805022	2,664960826	1,055250596	0	0,866513111	0	0,929238552	0,4485786	0	0	0	1,566164302	19,97082321	19,03103527	0	0	9,879265273
MNG_thybas_CTG:22400	exopolygalacturonase-like (75702) PFAM: Glycosyl hydrolases family 28(PF00295.14:Glyco_hydro_28)	NA	NA	NA	NA	NA	NA	UE in St	UE in St	nsd	UE in St	nsd	0	0	0	0	0	27,34239972	0	0	0	0	0	0	0	0	0	0	0	0	0	0	0,78698	0	0	0	0	0	0	0	0	0
MNG_thybas_CTG:2412	60S acidic ribosomal protein P1 (75702) PFAM: 60s Acidic ribosomal protein(PF00428.16:Ribosomal_60s)	NA	NA	NA	NA	NA	NA	UE in St	UE in St	nsd	UE in St	nsd	0	243,3750382	0	0	0	0	0,937548109	2,17517159	1,900413016	2,276005764	1,009636849	2,766586773	2,223873549	2,891637517	2,771559259	1,397682909	7,156256955	0,875178242	0,496349634	0	1,629048599	0	0	0,830545974	1,745888074	3,466291494	5,579379819	2,186140567	1,777279993	1,772760145
MNG_thybas_CTG:51722	60S ribosomal protein L7-2-like (4182) PFAM: Ribosomal L30 N-terminal domain(PF08079.9:Ribosomal_L30_N)	NA	NA	NA	NA	NA	NA	UE in St	UE in St	nsd	UE in St	nsd	0	0	0	0	0	0	7,116436595	4,213075071	1,034878375	10,39976891	0,981591381	3,355602021	4,863196003	2,900995567	5,609742538	5,639650537	5,733294665	13,00636179	3,01150595	0,975700479	2,345200399	3,334114768	7,250311165	0,855462353	0,830152663	5,64121949	1,070018048	10,14620263	7,213155874	5,309674803
MNG_thybas_CTG:39211	ABC transporter G family member 11-like (75702)	NA	NA	NA	NA	NA	NA	UE in St	UE in St	nsd	UE in St	nsd	0	503,8463583	210,3995047	31,3210019	27,50405946	0	0	0	0	23,53750516	17,9864935	0	0	0	0	0	0	19,92980154	0	22,08800037	8,656779995	0	0	0	12,58922234	0	0	0	33,48222114	0
MNG_thybas_CTG:38901	F-box protein PP2-B10-like (75702) PFAM: Phloem protein 2(PF14299.3:PP2)	NA	NA	NA	NA	NA	NA	UE in St	UE in St	nsd	UE in St	nsd	10,49143729	2,511275648	3,867065156	0	0	0	142,5876738	43,05995022	25,90959132	37,08086619	72,34795903	199,8903566	0	0	0	0	0	0	0	0	0	0	0	0	0,855827487	0	4,127212469	0	0	0
MNG_thybas_CTG:77847	E3 ubiquitin-protein ligase UPL1-like (75702)	NA	NA	NA	NA	NA	NA	UE in St	UE in St	nsd	UE in St	nsd	0	0,211158313	0	0	5,753071867	3,973635946	0	0	0	0	0	2,78443572	0	0	0	0	0	0	0,801795562	0	2,557684999	0	0	1,154458903	0	4,723671741	0	0	0	0
MNG_thybas_CTG:101090	uncharacterized LOC105134242 (75702) PFAM: Folate receptor family(PF03024.11:Folate_rec)	NA	NA	NA	NA	GO:0016020; GO:0016021	membrane; integral component of membrane	UE in St	UE in St	nsd	UE in St	nsd	0,227314475	7,390540947	0	0	0	0	0	0	13,18058731	0	18,52870588	17,54551483	12,87891605	29,60887089	12,33876862	0	0	12,22649999	16,73270976	0	16,85711159	0	0	7,981546808	0	0	11,91213969	0	37,28820122	11,67784231
MNG_thybas_CTG:101435	lisH domain and HEAT repeat-containing protein KIAA1468 homolog (75702)	NA	NA	NA	NA	NA	NA	UE in St	UE in St	nsd	UE in St	nsd	0	12,01339972	11,33753193	0	0	0	0	0	0	0	0	0	0	0	0	0	0,400639868	0	0	0	0	0	0	0	0	0	0	0	0	0
MNG_thybas_CTG:42649	peptidyl-prolyl cis-trans isomerase FKBP43 (102107) PFAM: FKBP-type peptidyl-prolyl cis-trans isomerase(PF00254.25:FKBP_C)	NA	NA	NA	NA	NA	NA	UE in St	UE in St	nsd	UE in St	nsd	10,9548091	0	0	0	0	0	0	0	0	0	0	0	10,98903084	0	0	0	0	11,64593621	0	0	0	0	0	0	0	0	0	0	0	0
MNG_thybas_CTG:45606	MATE efflux family protein 5-like (75702) PFAM: MatE(PF01554.15:MatE)	NA	NA	NA	NA	NA	NA	UE in St	UE in St	nsd	UE in St	nsd	9,923151103	27,57878392	0	0	0	0	74,69133265	38,55122076	25,72143162	6,230847463	23,10946566	68,64704986	66,05637586	20,97139054	7,075470993	52,59480786	0	52,82263922	70,56755463	20,7220197	22,68863339	21,11079304	10,17587532	58,44552017	330,0327539	696,4980352	203,3252661	351,1527511	308,3710833	538,5318306
MNG_thybas_CTG:53799	UNKNOWN ANNOTATION	NA	NA	NA	NA	NA	NA	UE in St	UE in St	nsd	UE in St	nsd	0	28,06897286	4,801872229	0	0	0	88,39739309	92,91995143	74,32308331	98,02599084	86,9409509	100,2307614	97,75268348	112,2966026	99,93603097	96,44012071	121,5734772	103,1150602	52,08330337	52,96659745	58,23651997	56,88537046	67,23346193	62,84741383	93,28519611	81,55979985	58,96017813	95,70902483	103,1689362	88,63800724
MNG_thybas_CTG:54768	uncharacterized GTP-binding protein YjiA-like (4113) PFAM: CobW/HypB/UreG, nucleotide-binding domain(PF02492.16:cobW)	NA	NA	NA	NA	NA	NA	UE in St	UE in St	nsd	UE in St	nsd	0	0	4,222611436	0	0	0	17,06337558	8,679568191	17,36714073	0	12,17173313	0	16,71570888	9,629433674	0	0	0	0	6,295049679	6,058635357	0	5,799147488	5,778443485	0	4,107971939	36,43004393	29,18528817	0	0	0
MNG_thybas_CTG:67690	protein bem46 (75702)	NA	NA	NA	NA	NA	NA	UE in St	UE in St	nsd	UE in St	nsd	0	47,68407184	0	0	0	0	0,892902961	2,111817078	1,881597046	1,126735527	3,739395738	0,892447346	0	0,935805022	0	0	0	0	0	0	0	0	0	0	1,711654975	0	2,183710301	4,184001086	1,733931701	0,860563177
MNG_thybas_CTG:67740	pentatricopeptide repeat-containing protein At5g02830, chloroplastic (75702) PFAM: PPR repeat family(PF13041.3:PPR_2)	NA	NA	NA	NA	NA	NA	UE in St	UE in St	nsd	UE in St	nsd	0	5,799312233	9,244203275	0	0	0	1,562580181	0	0	0	0	11,87847418	2,240165663	4,080109895	0	4,822006036	0	0	9,965173412	3,679784665	0	5,072278866	7,595564078	1,694313786	0	0	1,801560998	2,42672063	0	2,650534585
MNG_thybas_CTG:68666	uncharacterized LOC105137074 (75702)	NA	NA	NA	NA	NA	NA	UE in St	UE in St	nsd	UE in St	nsd	17,46824309	0	0	0	0	0	0	4,508729462	0	0	5,375381373	1,115559183	0	2,723192613	3,557722702	0	0	5,207743794	0	3,735538978	0	0	5,832957103	0	0	1,710490247	0	0	3,519881352	0
MNG_thybas_CTG:75198	uncharacterized LOC105122745 (75702)	NA	NA	NA	NA	NA	NA	UE in St	UE in St	nsd	UE in St	nsd	0	6,395080329	0	0	0	0	8,384358799	0	0	3,177394186	0	0	0	0	3,624346723	0	0	0	0	0	0	0	0	0	0	0	0	0	0	0
MNG_thybas_CTG:99206	pullulanase 1, chloroplastic (75702) PFAM: Domain of unknown function (DUF3372)(PF11852.5:DUF3372)	NA	NA	NA	NA	NA	NA	UE in St	UE in St	nsd	UE in St	nsd	0	2,963757747	0	0	0	0	8,429003947	0	11,28958228	6,625204898	7,235730752	7,862461119	9,612347209	12,24968773	0	6,729843206	5,070166607	12,29582104	1,040425193	2,871347125	13,68558219	4,171593834	10,37575859	0,888684192	20,24887835	19,99347871	15,32964631	6,087721579	22,97459503	11,31640578
MNG_thybas_CTG:99290	zinc finger CCCH domain-containing protein 24 (75702)	NA	NA	NA	NA	NA	NA	UE in St	UE in St	nsd	UE in St	nsd	0	0	6,459756567	0	0	0	175,9733155	349,6852309	345,5552975	213,347372	185,0720435	207,1013311	123,4534932	220,6721822	198,4063335	162,6833022	103,6552045	78,15948257	99,39878671	134,0054915	102,3388791	105,838392	65,16194446	68,47851553	206,9048533	175,8406629	195,3983977	316,5824421	106,905559	136,1755171
MNG_thybas_CTG:114455	uncharacterized LOC105129570 (75702) PFAM: Protein of unknown function (DUF1218)(PF06749.9:DUF1218)	NA	NA	NA	NA	NA	NA	nsd	UE in St	higher in St	UE in St	nsd	0	4,954678982	3,080069458	11,95458088	3,861122058	0	0	0	0	2,253471054	2,804546803	0,892447346	1,629211391	1,871610043	2,664960826	3,494207272	0	0,866513111	0,477259263	0	1,573959999	3,160298359	0	0	0	0	2,183710301	0	0	0
MNG_thybas_CTG:63106	actin, muscle (104421) PFAM: Actin(PF00022.16:Actin)	NA	NA	GO:0000166; GO:0005524	nucleotide binding; ATP binding	NA	NA	UE in St	UE in St	UE in St	nsd	nsd	0	0	0	0	0	0	0	0	0	3,650623107	0	0	0,496909474	0	0	0	1,160474101	0,667215095	0	0,706221299	0	0	6,359922075	0	0	0	0	0	0	0
MNG_thybas_CTG:33759	adenosine deaminase-like protein (3750)	NA	NA	NA	NA	NA	NA	UE in St	UE in St	UE in St	nsd	nsd	0,874286441	0	0,798980404	5,286581322	2,574081372	3,784415186	0	0	0	4,506942107	0,934848934	0	0	0	0	0	1,381516787	0,866513111	0	3,716954207	0	0	0	0	1,711654975	0	0	0	0,86696585	0
MNG_thybas_CTG:7062	anthocyanidin 3-O-glucosyltransferase 6-like (75702)	NA	NA	NA	NA	NA	NA	UE in St	UE in St	UE in St	nsd	nsd	0	0	1,038674525	8,408055219	41,14669073	0	0	8,542300081	4,741624556	0	0	0	0	0	0	0	5,733294665	6,455522674	0	0	0	0	0	7,524746522	0	0	0	4,748841232	0	10,42142007
MNG_thybas_CTG:83383	beta-galactosidase 13-like (75702) PFAM: Glycosyl hydrolases family 35(PF01301.16:Glyco_hydro_35)	NA	NA	NA	NA	NA	NA	UE in St	UE in St	UE in St	nsd	nsd	0	0	0	0	0	0	2,384050905	3,368348239	0	1,588697093	0	0	9,416841842	0	1,039334722	2,725481672	0	0	0	0	0	0	1,362840445	1,096320685	0	0	7,359103715	0	0	0
MNG_thybas_CTG:89738	catalase isozyme 2-like (4641) PFAM: Catalase(PF00199.16:Catalase)	NA	NA	NA	NA	NA	NA	UE in St	UE in St	UE in St	nsd	nsd	0	0	0	0	0	0	0,892902961	0	0	0	0	0,892447346	0	0	0	0,698841454	0	0	0	0	0	0	0	0	1,711654975	1,132774998	1,091855151	0	0,86696585	0,860563177
MNG_thybas_CTG:97108	cytochrome P450 711A1-like (75702) PFAM: Cytochrome P450(PF00067.19:p450)	NA	NA	NA	NA	NA	NA	UE in St	UE in St	UE in St	nsd	nsd	0	12,45079908	15,57212808	14,51817433	0	0	27,37640477	0	16,73680572	8,067426372	7,506836943	7,460859814	56,14262455	23,7039412	49,80811783	56,82279866	22,15952926	11,82790396	35,91375954	33,67560511	27,00128378	56,94857642	38,70466863	48,57032854	0	0	0	0	0	0
MNG_thybas_CTG:78402	DNA (cytosine-5)-methyltransferase CMT2 (75702) PFAM: C-5 cytosine-specific DNA methylase(PF00145.14:DNA_methylase)	NA	NA	NA	NA	NA	NA	UE in St	UE in St	UE in St	nsd	nsd	15,5972701	14,50205127	19,23944813	3,759051543	0	0	0	0	0	0	0	0	0,154775082	0	0	2,355095702	0	0	0	0	0	0	0	0	0	0	1,877990859	0	0	0
MNG_thybas_CTG:14482	endonuclease III homolog 1, chloroplastic-like (2711)	NA	NA	NA	NA	NA	NA	UE in St	UE in St	UE in St	nsd	nsd	0,069942915	0	4,949683603	0	0	0	0	0	0	0	15,92047735	19,24116478	9,237628589	0	10,10020153	0	17,93208789	0	13,03872307	0	13,78788959	0	43,46552458	0	0	0	0	0	5,895367782	0
MNG_thybas_CTG:111735	catalase-peroxidase (1182543)	NA	NA	NA	NA	NA	NA	UE in St	UE in St	UE in St	nsd	nsd	0	0,754136831	0	0	0	0	0	0	0	0	0	0	1,678087733	0	0	0	0	0	0	3,782000905	0	0	0	0	1,737329799	0	0	2,58362067	2,886996281	8,192561446
MNG_thybas_CTG:11402	chaperone protein dnaJ 13-like (75702) PFAM: DnaJ domain(PF00226.28:DnaJ)	NA	NA	NA	NA	NA	NA	UE in St	UE in St	UE in St	nsd	nsd	3,427202848	1,0708743	9,216238961	0	0	0,737960961	4,464514803	1,055908539	5,183799861	3,211196252	2,608228527	0,874598399	0	0	5,329921652	1,761080465	0	2,417571578	0	1,226594888	0	4,740447538	5,287820925	0,083054597	2,772881059	1,132774998	0,21837103	0	3,467863401	5,232224117
MNG_thybas_CTG:53207	DEAD-box ATP-dependent RNA helicase 57-like (3750) PFAM: Helicase conserved C-terminal domain(PF00271.28:Helicase_C)	NA	NA	NA	NA	NA	NA	UE in St	UE in St	UE in St	nsd	nsd	3,094974	9,464417233	13,77042726	31,30771904	0	18,48686819	127,569046	95,78146357	148,2228073	53,49740281	76,52673377	99,29369173	104,7664385	105,6336709	142,0157624	140,7257037	124,4884777	113,747176	76,0894443	74,32049936	63,58011416	122,224539	114,4785973	58,22127276	223,98717	197,8957921	129,8215774	443,9748152	278,6861726	231,3451989
MNG_thybas_CTG:101426	FHA domain-containing protein DDL (75702)	NA	NA	NA	NA	NA	NA	UE in St	UE in St	UE in St	nsd	nsd	0	14,95453336	0	0	0	0	248,3252423	25,34180494	111,9550242	3,380206581	95,35459131	4,462236731	202,8368182	309,7514622	234,5165527	118,5654412	81,50949042	144,6990243	117,883038	198,8570501	115,6860599	17,38164097	29,07392949	61,46040206	31,66561703	77,02869986	220,5547404	71,12801845	130,0448775	44,74928521
MNG_thybas_CTG:105529	pentatricopeptide repeat-containing protein At3g51320 (75702)	NA	NA	NA	NA	NA	NA	UE in St	UE in St	UE in St	nsd	nsd	7,256577458	17,5412227	1,993456108	0	0	0	49,81505617	63,02718069	20,6975675	83,37842899	203,6568404	152,2425928	109,9310386	167,4061603	71,83401906	298,3354169	169,3739581	112,6467044	61,08441307	63,67142556	52,95588417	87,96690482	107,1556014	48,7032159	0	0	0	0	3,467863401	2,452605055
MNG_thybas_CTG:41149	UNKNOWN ANNOTATION	NA	NA	NA	NA	NA	NA	UE in St	UE in St	UE in St	nsd	nsd	0	30,02218725	7,442502464	0	0	0	0	2,111817078	0	3,380206581	0	0	0	0	2,664960826	0,698841454	0	0	0	0	0	0	1,817120593	0	0	3,398324994	1,091855151	0	1,837967603	3,442252708
MNG_thybas_CTG:4601	uncharacterized LOC105137965 (75702)	NA	NA	NA	NA	NA	NA	UE in St	UE in St	UE in St	nsd	nsd	0	0	9,491887201	0	0	0	68,4052958	65,46632942	56,96535056	78,87148688	50,51923642	37,32214802	44,80331326	72,05698667	59,93496897	42,59438665	20,50170912	45,05868175	27,91966689	41,81573483	31,53428858	8,643416011	12,71984415	16,92652694	20,72814174	23,86756921	19,59879995	6,432901669	71,95816557	98,18165288
MNG_thybas_CTG:60867	E3 ubiquitin protein ligase RIN2 (75702)	NA	NA	NA	NA	NA	NA	UE in St	UE in St	UE in St	nsd	nsd	0	58,928252	0	0	0	0	68,75352796	45,40406718	55,50711285	65,18165023	89,7454977	64,0955684	29,00810882	21,5235155	26,64960826	16,90497478	29,01185252	35,52703753	26,24925947	26,947918	18,25006619	12,64119343	23,62256771	39,86620674	63,44249163	53,2404249	31,66379937	33,47200868	51,14231551	63,68167511
MNG_thybas_CTG:61707	auxilin-related protein 2-like (75702)	NA	NA	NA	NA	NA	NA	UE in St	UE in St	UE in St	nsd	nsd	0	15,76900114	0	0	0	0	1,785805921	3,167725617	3,763194092	15,77429738	9,348489344	9,816920808	42,35949618	61,76313143	53,29921652	48,91890181	46,97157075	141,241637	107,3833342	58,54202876	40,13597998	214,9002884	125,3813209	366,2707744	129,1529261	715,1435117	1424,72903	1207,314433	962,150031	873,4285966
MNG_thybas_CTG:61747	uncharacterized LOC105125699 (75702)	NA	NA	NA	NA	NA	NA	UE in St	UE in St	UE in St	nsd	nsd	15,37869849	0	8,461202479	0	0	0	0	0	0	0	5,328638926	0,892447346	0	0	0	0	0	0	0	0	0	0	0	0,830545974	0	0	0	0	0	0
MNG_thybas_CTG:67444	UNKNOWN ANNOTATION	NA	NA	NA	NA	NA	NA	UE in St	UE in St	UE in St	nsd	nsd	0,026228593	29,34346411	0	0	0	0	0	0	0	0	7,13289737	0	0	0	5,369896064	0	0	6,862783836	0	0	0	21,11079304	0	0	0	3,296375244	0	13,75490357	0	0
MNG_thybas_CTG:68339	diphthine--ammonia ligase-like (75702) PFAM: Diphthamide synthase(PF01902.14:Diphthami_syn_2)	NA	NA	NA	NA	NA	NA	UE in St	UE in St	UE in St	nsd	nsd	0	9,109972922	0	0	0	0	5,339559704	6,293214892	3,132859081	0	0,673091233	6,559487994	4,773589377	6,859450809	7,248693446	1,313821934	1,795971823	4,670505666	3,431494101	2,592575559	2,250762799	2,038392441	3,634241186	7,740688475	6,187632733	3,386997244	0	3,15892082	1,031689362	7,331998269
MNG_thybas_CTG:73862	transmembrane protein 64 (2711) PFAM: SNARE associated Golgi protein(PF09335.8:SNARE_assoc)	NA	NA	NA	NA	GO:0016020; GO:0016021	membrane; integral component of membrane	UE in St	UE in St	UE in St	nsd	nsd	0	3,996925206	0	0	0	0	0	0	0	30,69227575	0	0	0	0	0	0	0	18,23143585	0	0	13,64623319	0	0	0	30,52736647	0	0	0	0	0
MNG_thybas_CTG:74669	uncharacterized LOC105138916 (75702) PFAM: Regulator of Vps4 activity in the MVB pathway(PF03398.11:Ist1)	NA	NA	NA	NA	NA	NA	UE in St	UE in St	UE in St	nsd	nsd	0	17,88058427	1,52205767	0	0	0	0	4,477052205	3,499770505	0	6,170002967	0	0	0	0	0	10,45808208	0	1,28860001	10,9092606	0	5,040675882	0	0	0	3,772140743	0	19,82170514	3,051719793	7,796702385
MNG_thybas_CTG:74990	UNKNOWN ANNOTATION	NA	NA	NA	NA	NA	NA	UE in St	UE in St	UE in St	nsd	nsd	0	10,995315	0	0	0	0	0	0	0	5,137914002	0	0	0	0	0	7,233009054	0	0	0	0	0	0	0	0	0	0	0	0	0	44,08665156
MNG_thybas_CTG:85653	UNKNOWN ANNOTATION	NA	NA	NA	NA	NA	NA	UE in St	UE in St	UE in St	nsd	nsd	0	3,416239846	0	0	0	0	9,821932566	55,96315257	37,63194092	152,1092961	47,67729565	101,7389975	10,58987404	5,61483013	3,997441239	14,67567054	20,7227518	7,798617995	5,249851893	1,858477103	2,360939999	0	3,634241186	1,661091947	0	0	1,091855151	4,184001086	0	1,721126354
MNG_thybas_CTG:91111	UNKNOWN ANNOTATION	NA	NA	NA	NA	NA	NA	UE in St	UE in St	UE in St	nsd	nsd	0	0	3,247855343	0	0	0	0	0	0	0	0	0	0	10,01311373	0	0	0	0	0	0	9,412280795	0	0	0	0	0	0	0	0	0
MNG_thybas_CTG:102478	squamosa promoter-binding-like protein 7 (75702)	NA	NA	GO:0003677	DNA binding	GO:0005634; GO:0016020; GO:0016021	nucleus; membrane; integral component of membrane	higher in St	UE in St	UE in St	nsd	nsd	7,693720679	71,57512666	32,67030872	0	0	16,14053077	0	0	0	0	0	0	0	0	0	0	0	0	0	0	0	0	0	0	4,279137436	2,265549996	1,091855151	0	4,334829251	0,860563177
MNG_thybas_CTG:75833	dehydrodolichyl diphosphate syntase complex subunit NUS1 (75702)	NA	NA	NA	NA	NA	NA	UE in St	higher in St	UE in St	nsd	nsd	5,883947746	0	3,207906322	0	0	0	3,571611842	3,167725617	7,526388184	7,887148688	10,28333828	3,569789385	4,887634174	2,807415065	5,329921652	3,494207272	8,289100721	8,665131106	1,431777789	7,433908413	8,656779995	1,580149179	9,085602964	4,152729869	11,98158482	3,398324994	1,091855151	7,3220019	23,38206898	6,02394224
MNG_thybas_CTG:9563	G-type lectin S-receptor-like serine/threonine-protein kinase At4g27290 (75702) PFAM: Protein tyrosine kinase(PF07714.14:Pkinase_Tyr)	NA	NA	NA	NA	NA	NA	UE in St	higher in St	nsd	higher in St	nsd	0	6,651486852	0	6,681282425	0	0	1,785805921	2,111817078	1,881597046	1,126735527	0	2,677342038	6,696058819	2,189783751	2,931456908	12,18080655	1,561113969	5,381046417	7,979774877	12,67481385	7,649445596	19,34102596	0	8,288848818	0	2,163600246	2,041769132	16,93474439	1,395815019	0
MNG_thybas_CTG:7497	PFAM: AKAP7 2'5' RNA ligase-like domain(PF10469.6:AKAP7_NLS)	NA	NA	GO:0003676; GO:0003723	nucleic acid binding; RNA binding	NA	NA	UE in St	UE in St	UE in St	UE in St	higher in St	151,5225831	0	0	0	0	0	0	0	0	0	0	6,845071145	0	0	0	14,29829616	0	0	6,027784492	0	0	0	10,48478582	0	0	5,244748241	7,959624047	26,88220697	18,23229183	4,440505994
MNG_thybas_CTG:101669	polygalacturonase At1g48100 (75702) PFAM: Glycosyl hydrolases family 28(PF00295.14:Glyco_hydro_28)	NA	NA	NA	NA	NA	NA	UE in St	nsd	UE in St	UE in St	higher in St	12,30121022	0	15,77187318	0	0	0	0	0	0	0	0	0	1,629211391	0,935805022	0	0	0	0	0	0	0	0	0	0	0	0	0	0	0	0
MNG_thybas_CTG:3907	PFAM: Protein of unknown function (DUF632)(PF04782.9:DUF632)	NA	NA	NA	NA	NA	NA	nsd	nsd	UE in St	UE in St	higher in St	164,3221365	127,2530489	84,30441734	61,23401984	129,1802737	0	0	0	0	0	2,57083457	0	6,419092882	0	0	0	16,1223009	7,5213338	0,897247414	0	0	2,607246146	0	3,239129298	0	0	0	0	0	0
MNG_thybas_CTG:49040	uncharacterized LOC105141715 (75702) PFAM: DnaJ domain(PF00226.28:DnaJ)	NA	NA	NA	NA	NA	NA	nsd	higher in St	UE in St	UE in St	higher in St	191,0228444	74,38051567	60,13526011	0	4,568994436	188,2746555	0	22,65979725	0	0	0	0	0	0	0	0	0	0	0	0	0	0	0	0	0	0	0	0	0	0
MNG_thybas_CTG:83362	uncharacterized LOC105140069 (75702) peptidase: predicted protein (MER135573:S12.A01) PFAM: Beta-lactamase(PF00144.21:Beta-lactamase)	NA	NA	NA	NA	NA	NA	nsd	UE in St	nsd	UE in St	higher in St	0	12,8052434	0	0	0	0	0	0	0	0	0	0	0	0	0	0	0	0	0	0	0	0	0	0	0	0	0	0	0	0
MNG_thybas_CTG:114885	BUD13 homolog (75702) PFAM: Pre-mRNA-splicing factor of RES complex(PF09736.6:Bud13)	NA	NA	NA	NA	NA	NA	UE in St	nsd	nsd	UE in St	higher in St	0	4,517279619	0	0	0	0	14,47395699	0	6,228086222	0	11,53603585	5,211892501	1,906177328	2,302080353	4,983476744	0	0	12,23516512	0	0	0	0	0	0	41,87563895	0	0	10,0311426	24,07564166	0
MNG_thybas_CTG:55943	PFAM: EXS family(PF03124.11:EXS)	NA	NA	NA	NA	GO:0016020; GO:0016021	membrane; integral component of membrane	nsd	UE in St	UE in St	nsd	higher in St	0	0	0	3,333999779	0	0	0	0	0	0	0	0	0	0	0	0	0	0	0	0	0	0	0	0	0	0	0	0	0	7,67622354
MNG_thybas_CTG:50522	UNKNOWN ANNOTATION	NA	NA	NA	NA	NA	NA	UE in St	nsd	UE in St	nsd	higher in St	82,73372589	0	104,2709376	0	0	0	8,929029605	9,503176851	25,40156012	10,14061974	4,674244672	18,38441533	0	5,61483013	15,98976495	8,386097453	8,289100721	6,932104885	14,31777789	10,22162407	8,656779995	4,740447538	0	11,62764363	48,7736085	40,14554593	9,49913981	81,14870105	125,6320214	97,73416002
MNG_thybas_CTG:37237	transmembrane protein 136 (102107) PFAM: TLC domain(PF03798.13:TRAM_LAG1_CLN8)	GO:0008152; GO:0032259	metabolic process; methylation	GO:0008168; GO:0016740	methyltransferase activity; transferase activity	GO:0016020; GO:0016021	membrane; integral component of membrane	nsd	nsd	nsd	UE in St	UE in St	5,779033374	0	4,877775367	0	0	0	0,892902961	0	0	0	0	0	0	0	0	0	0	0	0	0	0	0	0	0	0	2,265549996	0	0	0	0
MNG_thybas_CTG:109863	zinc finger BED domain-containing protein RICESLEEPER 2 (75702) PFAM: Initiation factor 2 subunit family(PF01008.14:IF-2B)	NA	NA	NA	NA	NA	NA	nsd	nsd	nsd	UE in St	UE in St	0	171,7244979	21,17697561	112,1339686	0	0	0	0	0	0	0	0	0	0	0	0	0	0,866513111	0	0	0	0	0	0	0	0	0	0	2,600897551	0
MNG_thybas_CTG:114401	UNKNOWN ANNOTATION	NA	NA	NA	NA	NA	NA	nsd	nsd	nsd	UE in St	UE in St	0	0	0	6,641433822	0	16,48112814	0,241083799	0	0	0	3,028910547	1,302973125	0	0,935805022	0	0	0	0	0	0	0	0	0	0	0	0	0	0	0	0
MNG_thybas_CTG:89954	peptidase: peptidase, S9A/B/C family, catalytic domain protein (MER162573:S09.A01) PFAM: Prolyl oligopeptidase family(PF00326.18:Peptidase_S9)	GO:0006508	proteolysis	GO:0004252; GO:0008236; GO:0070008	serine-type endopeptidase activity; serine-type peptidase activity; serine-type exopeptidase activity	NA	NA	nsd	nsd	nsd	UE in St	UE in St	0	0	0	0	0	0	46,07379276	116,1077029	58,95043545	23,45863367	51,34190348	66,76398596	10,50026742	0	0	6,645982232	0	0	14,375049	10,24020884	0	0	0	0	0	0	3,876085784	0	0	0
MNG_thybas_CTG:77994	PFAM: Acetohydroxy acid isomeroreductase, catalytic domain(PF01450.16:IlvC)	GO:0008652; GO:0009082; GO:0009097; GO:0009099; GO:0055114	cellular amino acid biosynthetic process; branched-chain amino acid biosynthetic process; isoleucine biosynthetic process; valine biosynthetic process; oxidation-reduction process	GO:0004455; GO:0016491; GO:0016853; GO:0050661	ketol-acid reductoisomerase activity; oxidoreductase activity; isomerase activity; NADP binding	NA	NA	nsd	nsd	nsd	UE in St	UE in St	0	0	0	0	0	0	0	0	0	0	0	0	1,173032202	0	2,438439156	0	0	0	1,694270384	0	0	0	5,796614691	1,046487927	0	4,667032992	0	0	0	0
MNG_thybas_CTG:32544	PFAM: Actin(PF00022.16:Actin)	NA	NA	NA	NA	NA	NA	nsd	nsd	nsd	UE in St	UE in St	0	0	0	0	0	0	0	0	0	0	0	0	0	0	0	0	0	0	0	0	0	0	0	0	8,558274873	0	0	0	0	0
MNG_thybas_CTG:34945	PFAM: B3 DNA binding domain(PF02362.18:B3)	GO:0006351; GO:0006355; GO:0009725; GO:0009734; GO:0010050; GO:0010158	transcription, DNA-templated; regulation of transcription, DNA-templated; response to hormone; auxin-activated signaling pathway; vegetative phase change; abaxial cell fate specification	GO:0003677; GO:0003700	DNA binding; transcription factor activity, sequence-specific DNA binding	GO:0005634	nucleus	nsd	nsd	nsd	UE in St	UE in St	0	23,89859618	1,89757846	0	0	0	0	0	0	0	0	0	0	0	0	0	0	0	0	0	0	0	0	0	0	0	0	0	0	0,860563177
MNG_thybas_CTG:83895	PFAM: Electron transfer flavoprotein domain(PF01012.18:ETF)	NA	NA	GO:0009055	electron carrier activity	NA	NA	nsd	nsd	nsd	UE in St	UE in St	0	0	0	0	0	0	11,60773849	2,111817078	13,17117932	7,887148688	1,869697869	3,569789385	3,258422783	3,743220087	3,997441239	4,193048727	6,907583934	8,665131106	2,386296315	0,929238552	3,147919998	4,740447538	0	0,830545974	21,39568718	33,98324994	19,65339271	8,368002171	3,467863401	38,72534297
MNG_thybas_CTG:4182	PFAM: Glycosyl hydrolases family 16(PF00722.18:Glyco_hydro_16)	GO:0005975; GO:0006073; GO:0008152; GO:0010411; GO:0042546; GO:0071555	carbohydrate metabolic process; cellular glucan metabolic process; metabolic process; xyloglucan metabolic process; cell wall biogenesis; cell wall organization	GO:0004553; GO:0016740; GO:0016762; GO:0016787; GO:0016798	hydrolase activity, hydrolyzing O-glycosyl compounds; transferase activity; xyloglucan:xyloglucosyl transferase activity; hydrolase activity; hydrolase activity, acting on glycosyl bonds	GO:0005576; GO:0005618; GO:0048046	extracellular region; cell wall; apoplast	nsd	nsd	nsd	UE in St	UE in St	8,646692899	0	0	0	11,91799675	0	0	0	0	37,18227239	59,8303318	0	0	0	0	0	23,48578537	26,86190643	0	60,40050586	28,33127998	0	0	0	31,66561703	0	0	9,414002442	61,55457537	0
MNG_thybas_CTG:43339	PFAM: Leucine rich repeat(PF13855.3:LRR_8)	NA	NA	NA	NA	NA	NA	nsd	nsd	nsd	UE in St	UE in St	2,754002288	6,372456224	0	0	0	0	0	0	0	0	0	0	0	0	0	0	0	0	0	0	5,083890797	0	0	0	0	0	0	3,93296102	0	0
MNG_thybas_CTG:71008	PFAM: Lyase(PF00206.17:Lyase_1)	GO:0006099; GO:0006106	tricarboxylic acid cycle; fumarate metabolic process	GO:0003824; GO:0004333; GO:0016829	catalytic activity; fumarate hydratase activity; lyase activity	GO:0045239	tricarboxylic acid cycle enzyme complex	nsd	nsd	nsd	UE in St	UE in St	0	0	0	0	0	0	153,1417868	95,95040894	285,6922875	34,56824596	7,104851901	0	270,6120121	193,0097857	96,65812915	48,12222255	0	33,97597907	71,79411093	56,77647551	77,06108156	0	0	15,20729678	60,03629823	193,1721204	27,34005297	0	0	0
MNG_thybas_CTG:115012	PFAM: MreB/Mbl protein(PF06723.10:MreB_Mbl)	GO:0000902	cell morphogenesis	NA	NA	NA	NA	nsd	nsd	nsd	UE in St	UE in St	0	0	0	0	0	0	178,5805921	227,1153677	298,2331318	219,2965356	182,2955422	172,2423378	149,8955941	147,8571934	166,5600516	165,6254247	161,7065399	152,5063075	97,87155706	122,1948695	105,4553199	101,7458057	103,5758738	93,02114906	260,1715561	195,7775029	217,399279	322,4818837	416,984565	324,94005
MNG_thybas_CTG:79106	PFAM: Myb/SANT-like DNA-binding domain(PF13837.3:Myb_DNA-bind_4)	GO:0006221; GO:0046939	pyrimidine nucleotide biosynthetic process; nucleotide phosphorylation	GO:0016740; GO:0033862	transferase activity; UMP kinase activity	GO:0005737	cytoplasm	nsd	nsd	nsd	UE in St	UE in St	0	0	4,550193401	0	5,791683087	0	100,728383	256,9236657	172,8058727	164,7512687	257,1208509	204,5043094	99,57740024	215,4503902	190,4514254	127,7761715	124,4470322	64,17396097	72,71522131	84,6257549	79,79977196	139,3849591	116,3502316	97,89645392	80,67885723	110,7514115	84,93541216	97,34078526	126,5249962	87,52788074
MNG_thybas_CTG:115109	PFAM: NAC domain(PF01849.15:NAC)	GO:0006396	RNA processing	NA	NA	GO:0005730	nucleolus	nsd	nsd	nsd	UE in St	UE in St	0	0	0	0	0	0	10,71483553	2,111817078	1,881597046	0	4,674244672	4,462236731	0	9,358050217	14,65728454	7,687255999	1,381516787	2,599539332	3,340814841	2,787715655	0,78698	4,740447538	0	1,661091947	3,423309949	0	3,275565452	2,092000543	3,467863401	1,721126354
MNG_thybas_CTG:34265	PFAM: Phosphoglycerate kinase(PF00162.16:PGK)	NA	NA	NA	NA	NA	NA	nsd	nsd	nsd	UE in St	UE in St	9,826979594	27,82764907	11,18572566	0	5,444182102	0	0,892902961	0	0	0	0	0	0	0	0	0	0	0	0	0	0	0	0	0	0	0	0	0	0	0
MNG_thybas_CTG:37494	PFAM: Protein of unknown function (DUF 659)(PF04937.12:DUF659)	NA	NA	GO:0003676; GO:0003677; GO:0046983	nucleic acid binding; DNA binding; protein dimerization activity	NA	NA	nsd	nsd	nsd	UE in St	UE in St	22,74019032	0	41,85458847	0	0	0	0	0	0	0	0	0	0	0	0	0	0	0	0	0	0	0	0	0	0	4,531099992	0	0	0	0
MNG_thybas_CTG:57092	PFAM: TatD related DNase(PF01026.18:TatD_DNase)	NA	NA	NA	NA	NA	NA	nsd	nsd	nsd	UE in St	UE in St	0	0	0	0	0	0	0	0	0	0	0	0	0	0	0	0	0	0	0	0	0	0	0	0	0	0	0	0	0	0
MNG_thybas_CTG:38117	PFAM: Terpene synthase, N-terminal domain(PF01397.18:Terpene_synth)	NA	NA	NA	NA	NA	NA	nsd	nsd	nsd	UE in St	UE in St	3,121202594	3,189998796	3,515513778	0	10,99132746	0	0	0	0	0	0	0	0	0	0	0	0	0	0	0	0	0	0	0	0	0	0	0	0	0
MNG_thybas_CTG:114422	PFAM: TonB-dependent Receptor Plug Domain(PF07715.12:Plug)	GO:0006810	transport	GO:0004872	receptor activity	GO:0016020	membrane	nsd	nsd	nsd	UE in St	UE in St	0	0	0	0	0	0	0	6,177064953	0	4,123852028	3,879623078	0	0	3,743220087	1,332480413	2,327142043	1,381516787	0	0	2,648329872	0	0	1,817120593	4,152729869	4,595793607	6,683372488	0	4,361821132	12,21554883	0
MNG_thybas_CTG:114893	PFAM: tRNA synthetases class I (I, L, M and V)(PF00133.19:tRNA-synt_1)	GO:0006412; GO:0006418; GO:0006438; GO:0006450; GO:0006396	translation; tRNA aminoacylation for protein translation; valyl-tRNA aminoacylation; regulation of translational fidelity; RNA processing	GO:0000166; GO:0002161; GO:0004812; GO:0004832; GO:0005524; GO:0016874	nucleotide binding; aminoacyl-tRNA editing activity; aminoacyl-tRNA ligase activity; valine-tRNA ligase activity; ATP binding; ligase activity	GO:0005737; GO:0005730	cytoplasm; nucleolus	nsd	nsd	nsd	UE in St	UE in St	0	0	0	0	0	0	11,41129984	13,66345649	12,11748498	0	0	23,31964915	4,618814295	2,339512554	4,570407816	15,84273577	0	0	0	0	0	12,30936211	0	0	0	0	1,681456932	0	0	0,275380217
MNG_thybas_CTG:103661	PFAM: Type I phosphodiesterase / nucleotide pyrophosphatase(PF01663.19:Phosphodiest)	GO:0008152	metabolic process	GO:0003824	catalytic activity	NA	NA	nsd	nsd	nsd	UE in St	UE in St	0	0	0	0	0	0	0	0	0	9,825133794	0	3,837523588	0	0,786076218	0	0	0	0	0	0,130093397	2,337330599	0	0,98124512	0	5,032265625	0	0	0	6,762333632	6,368167511
MNG_thybas_CTG:22239	PFAM: Ubiquitin family(PF00240.20:ubiquitin)	NA	NA	NA	NA	NA	NA	nsd	nsd	nsd	UE in St	UE in St	0	0	0	0	0	0	0	0	0	0	0	0	0	0	0	0	0	0	0	0	0	0	1,817120593	0	0	0	0	0	0	0
MNG_thybas_CTG:111343	PFAM: Uncharacterised protein conserved in bacteria (DUF2336)(PF10098.6:DUF2336)	GO:0006396	RNA processing	NA	NA	GO:0005730	nucleolus	nsd	nsd	nsd	UE in St	UE in St	0	0	0	0	0	0	0	0	0	2,71543262	0	0	3,567972947	0	0	0	15,51443352	0	5,163945226	0	0	0	3,070933802	0	4,929566327	0	0	3,117080809	0	0
MNG_thybas_CTG:62982	phosphatidylinositol 3,4,5-trisphosphate 3-phosphatase and dual-specificity protein phosphatase PTEN-like (75702)	GO:0016311; GO:0035335	dephosphorylation; peptidyl-tyrosine dephosphorylation	GO:0004725; GO:0016791	protein tyrosine phosphatase activity; phosphatase activity	NA	NA	nsd	nsd	nsd	UE in St	UE in St	25,87887865	30,77632408	38,79848842	19,14061227	0	0	87,81700617	86,5845002	69,6190907	34,5344439	70,81480678	87,11178546	87,26056212	80,69446702	52,2732066	47,00407623	51,11612111	51,99078663	70,63437092	51,10812034	35,41409998	38,33441909	34,48894885	46,21988344	71,09358937	50,18193241	71,78947615	70,64685833	45,91451143	51,33259351
MNG_thybas_CTG:48249	phosphoinositide phosphatase SAC8 (75702) PFAM: SacI homology domain(PF02383.15:Syja_N)	GO:0032957; GO:0046855; GO:0008152; GO:0016311	inositol trisphosphate metabolic process; inositol phosphate dephosphorylation; metabolic process; dephosphorylation	GO:0042578; GO:0052866	phosphoric ester hydrolase activity; phosphatidylinositol phosphate phosphatase activity	NA	NA	nsd	nsd	nsd	UE in St	UE in St	0	0	0	0	0	0	123,7920664	88,23171752	0	40,87796491	58,23174012	57,50038251	160,5913669	149,2234688	53,75225986	117,8456345	68,49560229	75,7159156	127,1991388	86,00102796	20,58739679	102,8835131	65,9069639	166,5743005	228,7712456	428,33621	3,788737372	336,8957674	343,4225126	307,1522092
MNG_thybas_CTG:69823	pollen-specific protein SF21-like (57918) peptidase: hypothetical protein (MER499149:S33.UNW) PFAM: Ndr family(PF03096.11:Ndr)	NA	NA	NA	NA	NA	NA	nsd	nsd	nsd	UE in St	UE in St	0	0	0	0	12,70309157	0	0	0	0	0	0	0	0	0	0	0	0	0	0	0	0	0	0	0	0	0	0	0	0	0
MNG_thybas_CTG:100019	probable linoleate 9S-lipoxygenase 5 (75702) PFAM: Lipoxygenase(PF00305.16:Lipoxygenase)	NA	NA	NA	NA	NA	NA	nsd	nsd	nsd	UE in St	UE in St	0	0	16,69070064	0	0	0	1,455431826	0	0	2,906977659	0	0	0	0	0	0	11,8672292	0	0,820885932	0	0	0	0	2,740801713	6,615546477	4,825621491	0	0	0	1,89323899
MNG_thybas_CTG:99791	probable protein phosphatase 2C 34 (75702) PFAM: Protein phosphatase 2C(PF00481.18:PP2C)	GO:0006470	protein dephosphorylation	GO:0003824; GO:0004722	catalytic activity; protein serine/threonine phosphatase activity	NA	NA	nsd	nsd	nsd	UE in St	UE in St	0	32,3675528	140,4168111	7,318860072	37,40140234	70,73071983	132,9889669	166,4217448	69,76021048	129,5858529	142,3587957	167,6373095	172,7208457	166,5639358	151,6629206	170,873724	123,5214159	155,3051448	121,8299721	92,46852828	69,83660516	78,86524554	52,16953222	90,80359131	134,0225845	160,8540497	103,3768457	134,6202349	166,2493714	108,3707209
MNG_thybas_CTG:84490	probable ubiquitin conjugation factor E4 (57918) PFAM: U-box domain(PF04564.12:U-box)	GO:0006511; GO:0016567; GO:0035195	ubiquitin-dependent protein catabolic process; protein ubiquitination; gene silencing by miRNA	GO:0004842; GO:0034450	ubiquitin-protein transferase activity; ubiquitin-ubiquitin ligase activity	GO:0000151; GO:0035068	ubiquitin ligase complex; micro-ribonucleoprotein complex	nsd	nsd	nsd	UE in St	UE in St	0	9,011935134	4,278540064	4,609155072	4,170011823	0	6,509262582	0	0	4,304129713	4,41248697	1,472538121	3,128085871	7,654885078	0	8,651657206	0	9,574969872	3,106957802	0	4,422827598	6,241589259	0	9,48483502	0	0	0	10,59598275	0	8,054871338
MNG_thybas_CTG:78904	protein DEFECTIVE IN MERISTEM SILENCING 3 (75702)	GO:0006396	RNA processing	NA	NA	GO:0005730	nucleolus	nsd	nsd	nsd	UE in St	UE in St	0	0	0	8,075983527	0	0	166,8657053	129,348796	102,6317109	142,5545789	113,0512816	131,4307207	299,4001774	231,5088043	160,1907952	151,4599084	86,31716884	144,4737309	108,7244327	78,13037743	73,75576556	69,77938776	51,93330654	95,62075796	138,2503723	131,1073783	180,0905885	155,6134604	67,22453203	138,6023053
MNG_thybas_CTG:41522	protein DETOXIFICATION 19-like (2711)	NA	NA	NA	NA	NA	NA	nsd	nsd	nsd	UE in St	UE in St	8,331949781	12,47342319	0	0	0	22,42265998	0	0	0	0	0	0	0	0	0	0	0	0	0,477259263	0	0,78698	0	0	0	0	1,132774998	0	0	0	0
MNG_thybas_CTG:70558	Protein radially swollen 1 (981085) PFAM: Cellulose synthase(PF03552.11:Cellulose_synt)	NA	NA	NA	NA	NA	NA	nsd	nsd	nsd	UE in St	UE in St	14,92406954	19,20032372	1,190480802	0	0	0	8,929029605	0	4,703992615	1,126735527	0,934848934	5,354684077	4,073028479	1,871610043	0	2,795365818	2,763033574	0	1,909037052	0,929238552	0,78698	1,580149179	0	1,661091947	7,702447386	5,66387499	8,734841204	5,230001357	0	8,605631771
MNG_thybas_CTG:12093	protein ROOT PRIMORDIUM DEFECTIVE 1 (75702) PFAM: Plant organelle RNA recognition domain(PF11955.5:PORR)	GO:0008152	metabolic process	GO:0016787	hydrolase activity	NA	NA	nsd	nsd	nsd	UE in St	UE in St	35,76705829	0	0	16,19181566	48,89467566	0	0	12,77649332	0	0	0	14,40410017	0	0	8,967593179	8,966135861	0	0	6,361865976	0	0	0	0	0	5,665577966	2,967870495	0	17,79246462	12,96980912	0
MNG_thybas_CTG:110867	putative E3 ubiquitin-protein ligase XBAT35 (75702) PFAM: Zinc finger, C3HC4 type (RING finger)(PF13920.3:zf-C3HC4_3)	NA	NA	GO:0008270; GO:0046872	zinc ion binding; metal ion binding	NA	NA	nsd	nsd	nsd	UE in St	UE in St	0	0	0	0	0	0	0	0	0	9,21669661	0,093484893	1,16018155	0	0	0	5,038646887	1,381516787	0,866513111	0	0	0	0	0	0,830545974	0	0	0	1,757280456	0	0
MNG_thybas_CTG:78777	putative serine/threonine-protein kinase (75702) PFAM: Protein kinase domain(PF00069.22:Pkinase)	GO:0006468; GO:0016310; GO:0006396	protein phosphorylation; phosphorylation; RNA processing	GO:0004672; GO:0004674; GO:0005524; GO:0016301	protein kinase activity; protein serine/threonine kinase activity; ATP binding; kinase activity	GO:0005730	nucleolus	nsd	nsd	nsd	UE in St	UE in St	5,429318797	0,44494073	5,321209491	1,607226985	0	0	21,61718067	2,608094091	7,695731918	13,27294451	0	13,49380387	9,889313146	4,023961593	35,59055183	0	11,83959886	19,74783379	4,748729667	44,2038779	6,350928596	7,094869815	0	11,37847984	36,86904815	76,16779086	97,28429391	0	27,96831833	41,18655366
MNG_thybas_CTG:103867	Ras-related protein Rab11D (981085) PFAM: Ras family(PF00071.19:Ras)	GO:0007264; GO:0015031; GO:0008152; GO:0009733; GO:0016192; GO:0048573; GO:0035195	small GTPase mediated signal transduction; protein transport; metabolic process; response to auxin; vesicle-mediated transport; photoperiodism, flowering; gene silencing by miRNA	GO:0005525; GO:0003924	GTP binding; GTPase activity	GO:0005622; GO:0035068	intracellular; micro-ribonucleoprotein complex	nsd	nsd	nsd	UE in St	UE in St	0	0,686264516	0	0	0	0	15,54544054	28,35114427	0	29,32892576	10,53574749	21,81141314	0	0	0	12,35551691	10,90016745	22,52934087	1,589273346	6,504669862	0	0	2,961906566	10,88015226	7,317325016	0	9,761185046	70,08201818	15,76143916	15,97205257
MNG_thybas_CTG:114109	ras-related protein RABF2a (75702) PFAM: Ras family(PF00071.19:Ras)	GO:0007264; GO:0015031	small GTPase mediated signal transduction; protein transport	GO:0005525	GTP binding	GO:0005622	intracellular	nsd	nsd	nsd	UE in St	UE in St	31,24699739	57,93279138	26,6859455	0	12,05957123	0	2,348334786	3,579529947	0	6,07310449	3,384153143	0,749655771	0,203651424	0,102938552	0,639590598	0	0	0	0	2,07220197	0	1,580149179	6,577976546	0	0	0	7,10797703	3,284440852	4,404186519	1,50598556
MNG_thybas_CTG:41699	regulation of nuclear pre-mRNA domain-containing protein 1B-like (102107) PFAM: RNA polymerase II-binding domain.(PF04818.10:CTD_bind)	NA	NA	NA	NA	NA	NA	nsd	nsd	nsd	UE in St	UE in St	0	0	0	0	0	0	0	0	0	0	0	0	0	0	0	0	0	0	0	0	0	0	0	0	0	0	0	0	0	0
MNG_thybas_CTG:69948	shaggy-related protein kinase eta (75702) PFAM: Protein kinase domain(PF00069.22:Pkinase)	GO:0006468	protein phosphorylation	GO:0000166; GO:0004672; GO:0005524	nucleotide binding; protein kinase activity; ATP binding	NA	NA	nsd	nsd	nsd	UE in St	UE in St	0	0	0	0	0	0	40,75209112	117,6598885	40,85887985	111,5918866	70,45956419	100,1593657	40,59994787	42,83179584	23,99797224	41,79071898	30,28284797	37,62399926	60,18239306	17,15374366	29,37796338	36,7858729	19,22513587	67,90543881	71,01656489	63,79788788	58,42516911	82,37252137	48,92288293	49,36190384
MNG_thybas_CTG:57599	splicing factor 3B subunit 3-like (75702) PFAM: Mono-functional DNA-alkylating methyl methanesulfonate N-term(PF10433.6:MMS1_N)	NA	NA	GO:0003676	nucleic acid binding	GO:0005634	nucleus	nsd	nsd	nsd	UE in St	UE in St	0	0	0	32,30393411	0	0	0	0	3,650298269	3,075987988	3,150440909	0	0	0	0	0	5,608958154	0	0	0	3,053482398	0	0	0	0	0	0	0	10,16950942	5,972308449
MNG_thybas_CTG:104365	thioredoxin-like protein AAED1, chloroplastic (75702)	NA	NA	NA	NA	NA	NA	nsd	nsd	nsd	UE in St	UE in St	0	5,859643179	0	0	0	0	0	0	0	0	0	0	0	0	0	0	0	0	0	0	0	0	0	0	0	0	0	0	0	0
MNG_thybas_CTG:30935	trans-resveratrol di-O-methyltransferase-like (75702) PFAM: O-methyltransferase(PF00891.15:Methyltransf_2)	NA	NA	NA	NA	NA	NA	nsd	nsd	nsd	UE in St	UE in St	6,233662323	6,960682953	1,338292177	0	0	0	0	0	0	0	0	22,40935286	0	0	0	0	0	0,866513111	0,477259263	0	0	0	0	0	0,855827487	0	0	0	0	2,022323466
MNG_thybas_CTG:78266	transcription factor PIF4 (75702) PFAM: Helix-loop-helix DNA-binding domain(PF00010.23:HLH)	NA	NA	NA	NA	NA	NA	nsd	nsd	nsd	UE in St	UE in St	0	0	4,682025168	0	0	0	0	0	4,111289545	0	0	0	0	0	0	0	0	0	0	0	1,873012399	3,650144604	0	0	0	0	0	7,050041829	0	0
MNG_thybas_CTG:4359	transducin beta-like protein 2 (75702)	NA	NA	NA	NA	NA	NA	nsd	nsd	nsd	UE in St	UE in St	37,97900299	14,81878873	59,75973932	59,20174109	16,53847282	23,55798454	0	0	0	0	0	0	13,9867798	8,833999405	11,05958743	53,44040602	30,51770582	34,235933	0	0	0	0	0	0	0	15,49636197	0	7,709022	137,2667031	63,45792868
MNG_thybas_CTG:107407	two-component response regulator ARR1-like (225117) PFAM: Response regulator receiver domain(PF00072.21:Response_reg)	GO:0000160; GO:0006351; GO:0006355; GO:0007165	phosphorelay signal transduction system; transcription, DNA-templated; regulation of transcription, DNA-templated; signal transduction	GO:0003677; GO:0003700	DNA binding; transcription factor activity, sequence-specific DNA binding	GO:0005634	nucleus	nsd	nsd	nsd	UE in St	UE in St	0	0	0	24,26779919	0	0	0	1,055908539	0	0	15,89243188	16,95649958	2,443817087	0,935805022	0	0	11,05213429	12,13118355	2,386296315	1,858477103	0,78698	0	5,451361778	12,27546949	0	0	0	4,184001086	9,20717733	23,07169878
MNG_thybas_CTG:38184	two-component response regulator-like APRR9 (75702) PFAM: Response regulator receiver domain(PF00072.21:Response_reg)	GO:0000160	phosphorelay signal transduction system	NA	NA	GO:0005622	intracellular	nsd	nsd	nsd	UE in St	UE in St	0	0	0	0	0	18,35441365	0	0	0	0	0	0	0	0	0	0	0	0	0	0,929238552	1,573959999	0	0	0	0	0	0	0	0	0
MNG_thybas_CTG:57576	Ubiquitin-conjugating enzyme E2 35 (981085) PFAM: Ubiquitin-conjugating enzyme(PF00179.23:UQ_con)	NA	NA	GO:0000166; GO:0005524	nucleotide binding; ATP binding	GO:0016020; GO:0016021	membrane; integral component of membrane	nsd	nsd	nsd	UE in St	UE in St	12,24001017	16,51559661	9,204254255	5,910876101	2,882971137	8,741999081	123,0152409	110,0256698	70,72923296	54,39879124	166,5900801	142,7826509	123,0706285	153,1538499	105,6656967	119,5647844	110,4246368	145,3055835	93,65735777	117,0840575	74,61357376	57,1855988	83,95097139	124,9722527	212,6988054	77,30056586	230,9382829	188,792589	151,3028802	77,63140421
MNG_thybas_CTG:99911	uncharacterized aarF domain-containing protein kinase At5g05200, chloroplastic (75702) PFAM: ABC1 family(PF03109.13:ABC1)	NA	NA	NA	NA	NA	NA	nsd	nsd	nsd	UE in St	UE in St	1,76605861	0	0,75104158	0	0	0	203,3318622	452,4884862	378,1351503	378,3803246	637,2865186	434,7200268	37,86287274	320,1108238	193,9291993	306,3161863	388,3443688	205,3896026	57,54792193	359,4015946	119,3376471	587,6732813	264,5545871	261,4558725	620,8771672	580,5245309	372,4317918	963,0210699	883,2041206	686,6691759
MNG_thybas_CTG:78892	uncharacterized LOC103936154 (225117) PFAM: UBX domain(PF00789.17:UBX)	NA	NA	NA	NA	NA	NA	nsd	nsd	nsd	UE in St	UE in St	9,660865171	7,850564414	0,027964314	0	16,08800858	0	87,50449013	13,72681101	28,22395569	7,887148688	18,69697869	9,816920808	44,80331326	113,2324076	81,28130519	18,86871927	17,95971823	30,32795887	290,5602119	296,427098	307,7091798	7,900745897	85,40466786	82,2240514	129,2299506	166,5179247	123,379632	32,42600841	152,5859896	100,6858917
MNG_thybas_CTG:82967	uncharacterized LOC105116020 (75702)	NA	NA	NA	NA	NA	NA	nsd	nsd	nsd	UE in St	UE in St	0	2,50373428	0,183765493	0	0	0	0	0	0	8,258971412	0	5,318986183	18,54857169	0	0	0	0	3,258089296	3,21195484	13,02792449	0	0	0	0	11,50232143	0	11,9558139	15,28206396	33,64694465	25,46406441
MNG_thybas_CTG:39877	uncharacterized LOC105121608 (75702)	NA	NA	NA	NA	GO:0005639; GO:0016020; GO:0016021	integral component of nuclear inner membrane; membrane; integral component of membrane	nsd	nsd	nsd	UE in St	UE in St	0	0	0	0	0	0	0	0	0	0	0,046742447	0	0	0	0	0	0	0,866513111	0,400897781	0	0,78698	0	0	0	0	1,132774998	1,091855151	0	0	0,860563177
MNG_thybas_CTG:108246	uncharacterized LOC105121792 (75702)	NA	NA	NA	NA	NA	NA	nsd	nsd	nsd	UE in St	UE in St	10,5613802	8,981769661	9,551810731	0	0	6,452427893	0	0	0	134,0815277	147,7061316	0	0	0	0	0	87,03555757	69,32104885	0	132,8811129	81,05893995	0	0	0	77,02447386	0	0	13,59800353	178,5949652	0
MNG_thybas_CTG:43537	uncharacterized LOC105125508 (75702) PFAM: Amino acid kinase family(PF00696.25:AA_kinase)	GO:0006221; GO:0046939; GO:0006396	pyrimidine nucleotide biosynthetic process; nucleotide phosphorylation; RNA processing	GO:0016740; GO:0033862	transferase activity; UMP kinase activity	GO:0005737; GO:0005730	cytoplasm; nucleolus	nsd	nsd	nsd	UE in St	UE in St	46,17106694	10,73890848	21,31679718	71,6345052	40,59326324	44,25873561	5,330630674	63,92470295	31,14043111	90,29658512	50,99600937	48,87934115	9,042123222	12,24968773	10,38002242	39,76407876	30,19995696	36,12493158	26,56902317	9,543279926	36,99592978	45,38188443	50,95206142	78,53642728	0	22,31566746	11,12600398	113,0621693	82,0843267	0
MNG_thybas_CTG:47613	uncharacterized LOC105126660 (75702) PFAM: Myb-like DNA-binding domain(PF00249.28:Myb_DNA-binding)	GO:0006355; GO:0007049	regulation of transcription, DNA-templated; cell cycle	GO:0003677; GO:0003700	DNA binding; transcription factor activity, sequence-specific DNA binding	NA	NA	nsd	nsd	nsd	UE in St	UE in St	14,49566919	0	24,07727448	0	37,92908902	43,61538502	0	9,059695265	0	0	0	0	0	0	0	0	0	0	1,01656223	0	5,461641197	1,279920835	0	0	15,96974091	11,44102748	8,396366108	9,278022407	0	0
MNG_thybas_CTG:22560	uncharacterized LOC105126868 (75702)	GO:0035195	gene silencing by miRNA	NA	NA	GO:0035068	micro-ribonucleoprotein complex	nsd	nsd	nsd	UE in St	UE in St	35,12008633	59,05645526	8,077691885	69,53581212	3,539361887	37,37109997	0	0	3,245754904	0	0	4,292671735	2,028368182	2,105561299	0	2,159420094	0	0	0	3,23375016	5,257026397	0	0	2,391972404	2,584599012	3,590896743	6,813176139	9,162962377	0	0
MNG_thybas_CTG:111480	uncharacterized LOC105127338 (75702)	NA	NA	NA	NA	NA	NA	nsd	nsd	nsd	UE in St	UE in St	12,51103897	93,0076954	0	11,88816654	0	0	133,4086313	158,2384537	95,37815426	93,4514446	191,3448799	93,85868739	98,22515479	66,37665019	102,5743422	98,91401946	215,2817609	74,83207223	86,12143401	69,4234122	49,39873457	73,14510551	162,3778962	120,0055877	26,41939453	58,30392914	120,3770303	65,09259689	100,3686365	32,30554167
MNG_thybas_CTG:30821	uncharacterized LOC105544743 (9568) RFAM: Metazoan signal recognition particle RNA(RF00017:Metazoa_SRP)	NA	NA	NA	NA	NA	NA	nsd	nsd	nsd	UE in St	UE in St	0	0	0,399490202	0	0	0	0	0	0	11,22228585	20,69755541	0	0	0	0	0	10,34756073	9,32368107	0	32,12377673	12,15097119	0	0	0	6,127724809	0	1,091855151	2,102460545	28,41914057	0
MNG_thybas_CTG:79485	uncharacterized protein At4g10930-like (75702)	NA	NA	GO:0008270; GO:0046872	zinc ion binding; metal ion binding	NA	NA	nsd	nsd	nsd	UE in St	UE in St	0	0	0	28,65114551	0	0	143,8913121	64,04085289	179,3067905	167,5681076	159,8872133	81,48936718	38,14798473	54,45449421	160,6704882	0	128,8955162	96,71152827	62,85027235	81,67077631	68,26264516	0	86,25871454	113,8429366	230,6882992	165,2945277	193,2583616	22,79234591	234,3842176	212,4472315
MNG_thybas_CTG:103311	UNKNOWN ANNOTATION	NA	NA	NA	NA	NA	NA	nsd	nsd	nsd	UE in St	UE in St	0,874286441	1,25186714	1,705823163	0	0	1,892207593	0	0	0	65,35066056	76,65761262	0	0	0	0	0	46,97157075	36,39355064	0,477259263	87,34842386	30,69221998	0	0	0	59,90792411	0	0	8,368002171	80,62782408	0
MNG_thybas_CTG:104557	UNKNOWN ANNOTATION	NA	NA	NA	NA	NA	NA	nsd	nsd	nsd	UE in St	UE in St	9,346122052	0	1,921547872	0	0	9,934089864	13,41140247	5,701906111	0	0	0	0	0	0	8,234728952	0	0	13,04102231	0	26,96650277	0	0	8,267898697	8,023074106	16,14090641	24,71715046	0	5,909901533	20,4950727	0
MNG_thybas_CTG:37505	UNKNOWN ANNOTATION	NA	NA	NA	NA	NA	NA	nsd	nsd	nsd	UE in St	UE in St	0	0	0	0	5,148162744	0	0	0	0	0	0	0,892447346	0	0	0	0	0	0	0	0	0	0	0	0	0,855827487	0	0	0	0,86696585	0
MNG_thybas_CTG:52016	UNKNOWN ANNOTATION	NA	NA	NA	NA	NA	NA	nsd	nsd	nsd	UE in St	UE in St	0	3,378533004	1,270378843	4,11768897	0	2,176038732	0	3,64288446	3,132859081	0	4,599456757	0	0	0	0	0,887528647	0	0	0	0	0	0	0	0	25,43519292	9,481326733	11,62825735	7,876382044	5,678626319	0
MNG_thybas_CTG:53177	UNKNOWN ANNOTATION	NA	NA	NA	NA	NA	NA	nsd	nsd	nsd	UE in St	UE in St	1,608687051	0	2,137272581	2,656573529	0	0	44,91301891	25,77472744	42,17599778	42,64693969	32,77580364	84,83604472	12,30054601	29,29069718	57,53650423	0	93,9431415	82,19743367	59,74331454	42,4754942	49,83944337	10,53959503	53,20529096	0	44,39177177	79,10167811	12,7201125	30,08296781	68,672365	72,39057446
MNG_thybas_CTG:53233	UNKNOWN ANNOTATION	NA	NA	NA	NA	NA	NA	nsd	nsd	nsd	UE in St	UE in St	0	70,97935856	0	0	2,00778347	0	0	0,770813233	3,114043111	5,780153253	4,28160812	0	0	0	4,064065259	0	1,436777458	0	0	0	0,6059746	0	0	0	11,37394731	0	2,631370913	0	0,303438048	0
MNG_thybas_CTG:53459	UNKNOWN ANNOTATION	NA	NA	NA	NA	NA	NA	nsd	nsd	nsd	UE in St	UE in St	0	0	0	0	2,574081372	0	23,78693487	0	7,215924671	1,757707422	0	0	5,604487186	0	0	13,85802604	0	12,39113748	7,765008209	0	0	22,21689746	0	9,16922755	1,711654975	0	0	2,949720765	0	0
MNG_thybas_CTG:55326	UNKNOWN ANNOTATION	NA	NA	NA	NA	NA	NA	nsd	nsd	nsd	UE in St	UE in St	0	0	0,854909032	0	0	0	79,46836349	124,5972076	147,7053681	107,0398751	60,76518074	111,5559183	80,64596387	96,38791724	95,93858973	92,24707199	62,1682554	86,65131106	50,11222262	84,5607082	79,48497996	67,94641471	49,06225601	41,52729869	126,6624681	95,15309983	124,4714872	125,5200326	85,82961918	90,3591336
MNG_thybas_CTG:5565	UNKNOWN ANNOTATION	NA	NA	NA	NA	NA	NA	nsd	nsd	nsd	UE in St	UE in St	0	0	0	1,328286764	1,287040686	0	0	0	0	0	0	0	0	0	0	0	0	0	0	0	0	0	0	0	0	0	0	0	0	0
MNG_thybas_CTG:55706	UNKNOWN ANNOTATION	NA	NA	NA	NA	NA	NA	nsd	nsd	nsd	UE in St	UE in St	0	0	0	0	0	0	0	0	0,940798523	2,253471054	0	1,784894692	0	0,935805022	0	0,698841454	4,14455036	0,866513111	2,386296315	0,929238552	0,78698	1,580149179	1,817120593	1,661091947	11,12575733	5,66387499	7,642986054	5,230001357	6,935726802	2,581689531
MNG_thybas_CTG:56183	zinc-metallopeptidase, peroxisomal (75702) peptidase: Insulin-degrading enzyme, putative (MER176274:M16.A02) PFAM: Middle or third domain of peptidase_M16(PF16187.2:Peptidase_M16_M)	GO:0006508	proteolysis	GO:0003824; GO:0004222; GO:0046872	catalytic activity; metalloendopeptidase activity; metal ion binding	NA	NA	nsd	nsd	nsd	UE in St	UE in St	0	0	0	0	0	0	0	3,91742068	3,47154655	0	6,936579093	13,07435362	6,003643977	0	4,97015194	2,550771309	0	12,85905456	7,006165981	0	2,833127998	5,893956439	0	11,87680742	3,183678253	4,179939742	4,018026954	7,761322014	0	0
MNG_thybas_CTG:100161	uncharacterized LOC105121116 (75702)	NA	NA	NA	NA	NA	NA	nsd	nsd	nsd	UE in St	UE in St	0	0	0	0	0	0	0	0	1,279485991	3,515414844	1,215303615	10,0221837	0	0	0	0	0	1,247778879	0,730206672	0	0	0,410838787	0	0	0	0	0	0	0	0
MNG_thybas_CTG:100874	mitochondrial import inner membrane translocase subunit tim16 (4182) PFAM: Pam16(PF03656.10:Pam16)	NA	NA	NA	NA	NA	NA	nsd	nsd	nsd	UE in St	UE in St	10,96355197	0	0	23,35128132	0	0,454129822	0	0	0	0	0	0	1,629211391	0	1,332480413	0,698841454	0	0	0,477259263	0	0	1,580149179	0	0	5,990792411	3,398324994	2,183710301	3,138000814	2,600897551	1,721126354
MNG_thybas_CTG:100992	phosphoenolpyruvate carboxykinase [ATP]-like (75702) PFAM: Phosphoenolpyruvate carboxykinase(PF01293.17:PEPCK_ATP)	GO:0006094	gluconeogenesis	GO:0004611; GO:0004612; GO:0005524; GO:0017076	phosphoenolpyruvate carboxykinase activity; phosphoenolpyruvate carboxykinase (ATP) activity; ATP binding; purine nucleotide binding	NA	NA	nsd	nsd	nsd	UE in St	UE in St	0	10,32413322	2,321038074	0	9,858731655	0	0	0	0	0	0	0	0	0	0	1,22996096	0	0	0	0	0	0	0	0	3,115212054	0	0	0	0	0
MNG_thybas_CTG:101285	peptidase: serine endopeptidase degp2, putative (MER209875:S01.279)	GO:0006508; GO:0009658; GO:0010075; GO:0010206; GO:0019288; GO:0030163	proteolysis; chloroplast organization; regulation of meristem growth; photosystem II repair; isopentenyl diphosphate biosynthetic process, methylerythritol 4-phosphate pathway; protein catabolic process	GO:0004252; GO:0008233	serine-type endopeptidase activity; peptidase activity	GO:0009533; GO:0009570; GO:0009941	chloroplast stromal thylakoid; chloroplast stroma; chloroplast envelope	nsd	nsd	nsd	UE in St	UE in St	0	10,03001986	2,796431414	6,043704778	0	12,35611558	208,9928669	58,65571934	100,608994	51,25519912	10,50770202	62,55163449	105,841718	27,8027672	54,03208074	45,13816954	28,58358232	26,29867291	60,02489751	16,95860357	7,232346196	59,85605091	24,2040463	49,35934722	69,40760922	226,4870331	252,6662004	115,56211	17,694773	297,1610707
MNG_thybas_CTG:101323	UNKNOWN ANNOTATION	NA	NA	NA	NA	NA	NA	nsd	nsd	nsd	UE in St	UE in St	0	0	0	0	0	0	1,651870477	17,31690004	1,796925179	0,045069421	0	29,9951553	1,39297574	0	0	0	14,02239539	12,954371	2,543791872	9,794174335	0	8,706621978	0	0	5,571436942	4,542427742	0	4,78022124	0	6,161632348
MNG_thybas_CTG:101407	PFAM: E1-E2 ATPase(PF00122.17:E1-E2_ATPase)	GO:0006754; GO:0006810; GO:0006811; GO:0015992; GO:1902600	ATP biosynthetic process; transport; ion transport; proton transport; hydrogen ion transmembrane transport	GO:0000166; GO:0005524; GO:0008553; GO:0016787; GO:0016887; GO:0046872	nucleotide binding; ATP binding; hydrogen-exporting ATPase activity, phosphorylative mechanism; hydrolase activity; ATPase activity; metal ion binding	GO:0016020; GO:0016021	membrane; integral component of membrane	nsd	nsd	nsd	UE in St	UE in St	6,635834085	0	10,15504094	8,447903821	0	0	93,75481085	84,47268312	110,0734272	83,37842899	71,98336795	29,87913715	33,84686666	80,47923187	55,05809066	75,47487708	120,1919604	103,9815733	64,90725977	78,05603834	86,56779995	44,24417702	94,49027083	83,05459737	18,4259658	192,5717497	186,7072307	203,9700529	87,03470171	133,3872925
MNG_thybas_CTG:101551	histone-lysine N-methyltransferase ASHH3 (102107) PFAM: SET domain(PF00856.25:SET)	NA	NA	NA	NA	NA	NA	nsd	nsd	nsd	UE in St	UE in St	7,851092238	0	8,644967972	0	13,56540883	0	37,42156308	21,09705261	21,04566296	17,52073744	27,26019493	14,15421491	12,72414097	1,319485081	3,211277795	5,199380421	17,06173232	0	6,901168943	7,415323642	0	6,589222078	19,89747049	22,64068324	29,59451451	35,72772344	8,745759756	78,85796046	17,39133496	0
MNG_thybas_CTG:102380	UNKNOWN ANNOTATION	NA	NA	NA	NA	NA	NA	nsd	nsd	nsd	UE in St	UE in St	8,646692899	11,80978278	14,78113748	11,95458088	0	0	0	5,649110684	0	12,76591352	0	6,505941153	2,753367251	6,400906349	9,354012499	0	4,130735192	0	0	0	0	0	0	0	10,2528133	10,19497498	12,65460119	0	0	8,605631771
MNG_thybas_CTG:102722	AP-4 complex subunit mu (2711) PFAM: Adaptor complexes medium subunit family(PF00928.18:Adap_comp_sub)	GO:0006810; GO:0006886; GO:0015031; GO:0016192	transport; intracellular protein transport; protein transport; vesicle-mediated transport	NA	NA	GO:0030131	clathrin adaptor complex	nsd	nsd	nsd	UE in St	UE in St	2,692802238	0	0	0	0	0	0	0	0,940798523	1,160537593	0,934848934	0	0,814605696	0	0	0	0	0	0,992699267	0	0,920766599	0	0	0,896989652	4,912449777	3,522930244	7,872275635	1,07738028	0	1,626464405
MNG_thybas_CTG:104976	UNKNOWN ANNOTATION	NA	NA	NA	NA	NA	NA	nsd	nsd	nsd	UE in St	UE in St	0	0	7,39456364	0	11,91799675	0	3,919843997	0	9,295089407	3,988643765	0	0	0	0,43047031	0	0	0	0	0,658617783	0	0,78698	0	0	1,511593672	2,72153141	12,60778573	2,096361889	1,046000271	0,988341069	6,918927944
MNG_thybas_CTG:105009	uncharacterized LOC105134585 (75702)	NA	NA	NA	NA	GO:0016020; GO:0016021	membrane; integral component of membrane	nsd	nsd	nsd	UE in St	UE in St	0	0	0	0	0	0	0	8,890749898	8,81528216	0	27,8958922	10,95925341	16,17806912	0	11,99232372	30,44852217	36,65164035	8,214544288	0	8,019328701	0	9,449292093	0	16,86008327	0	0	0	0	0	0
MNG_thybas_CTG:105971	PFAM: DNA polymerase III gamma and tau subunits C terminal(PF12362.5:DUF3646)	GO:0006260; GO:0071897	DNA replication; DNA biosynthetic process	GO:0003677; GO:0003887; GO:0005524	DNA binding; DNA-directed DNA polymerase activity; ATP binding	GO:0009360	DNA polymerase III complex	nsd	nsd	nsd	UE in St	UE in St	0	0	0	0	0	0	2,49119926	0	0	0	0	0	0	0	0	0	0	0	0	0	0	0	1,544552504	1,378706316	0	2,752643245	9,881289112	0	1,603886823	0
MNG_thybas_CTG:109054	phototropin-2-like (75702) PFAM: Protein kinase domain(PF00069.22:Pkinase)	GO:0000023; GO:0000160; GO:0006364; GO:0006468; GO:0009637; GO:0009638; GO:0009644; GO:0009744; GO:0009785; GO:0009902; GO:0010027; GO:0010103; GO:0010114; GO:0010118; GO:0010155; GO:0010207; GO:0010218; GO:0010362; GO:0016556; GO:0019252; GO:0019761; GO:0023014; GO:0034660; GO:0035304; GO:0042793; GO:0043085; GO:0045893; GO:0046777	maltose metabolic process; phosphorelay signal transduction system; rRNA processing; protein phosphorylation; response to blue light; phototropism; response to high light intensity; response to sucrose; blue light signaling pathway; chloroplast relocation; thylakoid membrane organization; stomatal complex morphogenesis; response to red light; stomatal movement; regulation of proton transport; pho…	GO:0000155; GO:0000166; GO:0004672; GO:0005524; GO:0009882; GO:0010181; GO:0042802	phosphorelay sensor kinase activity; nucleotide binding; protein kinase activity; ATP binding; blue light photoreceptor activity; FMN binding; identical protein binding	GO:0005794; GO:0005622	Golgi apparatus; intracellular	nsd	nsd	nsd	UE in St	UE in St	17,87915771	0	0	8,939369924	0	0	0	0	0	0	0	27,09470143	0	0	0	0	0	0	0	0	0	0	0	0	0	0	0	0	0	0
MNG_thybas_CTG:110476	uncharacterized LOC105121999 (75702)	GO:0008150	biological_process	NA	NA	GO:0016020; GO:0016021	membrane; integral component of membrane	nsd	nsd	nsd	UE in St	UE in St	5,551718899	15,21848126	9,839443676	0	0	0	0	1,055908539	0	3,380206581	0	0	0	0	1,332480413	0	0	0	0,954518526	0,929238552	0	0	0	0	1,711654975	9,062199984	5,459275753	2,092000543	0,86696585	3,442252708
MNG_thybas_CTG:110588	phosphatidylinositol/phosphatidylcholine transfer protein SFH9 (75702) PFAM: CRAL/TRIO domain(PF00650.17:CRAL_TRIO)	NA	NA	NA	NA	GO:0016020; GO:0016021	membrane; integral component of membrane	nsd	nsd	nsd	UE in St	UE in St	0	17,85796016	0,479388242	0	22,62617526	0	3,571611842	0	2,822395569	0	1,869697869	0,892447346	0	0	0	0,698841454	0	0,866513111	0,477259263	0,929238552	0	0	0	0,830545974	2,567482462	3,398324994	1,091855151	2,092000543	0	6,884505417
MNG_thybas_CTG:111886	uncharacterized LOC105117968 (75702) PFAM: Plant protein of unknown function (DUF946)(PF06101.8:DUF946)	NA	NA	NA	NA	NA	NA	nsd	nsd	nsd	UE in St	UE in St	0	20,64072507	14,4375759	13,97357676	0	14,43754394	0	0	0	0	0	0	0	0	0	0	0	0	1,54154742	0	0	3,334114768	0	0	10,02173988	0,962858748	0	2,489480646	0	2,099774152
MNG_thybas_CTG:112063	UNKNOWN ANNOTATION	NA	NA	NA	NA	NA	NA	nsd	nsd	nsd	UE in St	UE in St	6,994291526	0	0	0	2,574081372	0	0	11,00256698	0	31,44718855	0	0	9,913751317	13,77504992	356,2119888	0	120,8550885	2,34825053	1,708588162	0	0	7,395098159	0	4,401893661	0	0	0	0	0	0
MNG_thybas_CTG:112120	UNKNOWN ANNOTATION	NA	NA	NA	NA	NA	NA	nsd	nsd	nsd	UE in St	UE in St	16,29669926	2,232245021	6,631537354	0	0	0	68,92317952	63,5973713	124,2888929	78,11657408	17,60320543	66,76398596	68,28024941	69,87656097	82,54716158	65,03418575	52,55289857	38,93243406	49,39633372	58,72787647	69,16767216	71,59655932	28,83770381	47,85605901	80,90137237	172,3517159	118,4226096	88,31380291	40,94679711	169,3846501
MNG_thybas_CTG:16652	UNKNOWN ANNOTATION	NA	NA	NA	NA	NA	NA	nsd	nsd	nsd	UE in St	UE in St	49,83432712	35,80641675	23,64981996	15,16903485	12,0080896	33,88943799	0	0	0	0	0	0	0	0	0	0	0	0	0	2,360265921	0	0	0	0	13,30811743	1,665179247	1,615945623	11,12944289	9,753365816	1,256422239
MNG_thybas_CTG:16685	UNKNOWN ANNOTATION	NA	NA	NA	NA	NA	NA	nsd	nsd	nsd	UE in St	UE in St	0	0	0	0	0	0	0	0	0	17,66721306	12,53632421	0	0	0	0	0	23,26474269	8,344521255	0	24,16949473	3,541409998	0	0	0	7,291650192	0	0	0	17,05321827	0
MNG_thybas_CTG:23476	PFAM: OPT oligopeptide transporter protein(PF03169.12:OPT)	GO:0055085	transmembrane transport	NA	NA	GO:0016020; GO:0016021	membrane; integral component of membrane	nsd	nsd	nsd	UE in St	UE in St	0	0	0	0	0	0	5,955662747	2,798157628	3,377466697	0	0	7,505482181	4,472185269	0	0	4,507527381	2,210426859	4,341230684	7,469107466	0	1,912361399	0,88488354	0	11,81866921	5,554320392	35,73905119	12,16326638	14,52894377	1,361136385	37,17632925
MNG_thybas_CTG:3364	PFAM: SWIB/MDM2 domain(PF02201.15:SWIB)	NA	NA	NA	NA	NA	NA	nsd	nsd	nsd	UE in St	UE in St	0	0	0	0	0	0,775805113	0	1,055908539	1,881597046	2,253471054	0,934848934	0	1,629211391	0	1,332480413	0,698841454	0	0	0	0	0,78698	0	0	0	0,855827487	0	2,183710301	2,092000543	4,334829251	0
MNG_thybas_CTG:36679	uncharacterized LOC105123569 (75702) PFAM: XS domain(PF03468.11:XS)	GO:0031047	gene silencing by RNA	NA	NA	NA	NA	nsd	nsd	nsd	UE in St	UE in St	3,759431695	0	8,113646004	9,988716468	0	12,46964804	0	0	0	0	0	0	0	0	0	0	0	0	0	0	0	0	0	0	0	0	0	0	0	0
MNG_thybas_CTG:37574	E3 ubiquitin-protein ligase RHF2A-like (75702) PFAM: Ring finger domain(PF13639.3:zf-RING_2)	NA	NA	GO:0008270; GO:0046872	zinc ion binding; metal ion binding	NA	NA	nsd	nsd	nsd	UE in St	UE in St	2,325601932	0	4,881770269	0	0	0	0	0	0	0	0	0	0	0	0	0	0	0	0	0	0	0	0	0	0	0	0	0	0	0
MNG_thybas_CTG:37917	histidine--tRNA ligase (75702) PFAM: Histidyl-tRNA synthetase(PF13393.3:tRNA-synt_His)	GO:0006418; GO:0006427	tRNA aminoacylation for protein translation; histidyl-tRNA aminoacylation	GO:0003824; GO:0004812; GO:0004821; GO:0005524	catalytic activity; aminoacyl-tRNA ligase activity; histidine-tRNA ligase activity; ATP binding	GO:0005737	cytoplasm	nsd	nsd	nsd	UE in St	UE in St	0	0	0	0	0	0	0	1,055908539	0	0	0	0	0	0	0	0	0	0	0	0	0	0	0	0	0	0	0	0	0	0
MNG_thybas_CTG:41796	peptidyl-prolyl cis-trans isomerase CYP71 (75702) PFAM: Cyclophilin type peptidyl-prolyl cis-trans isomerase/CLD(PF00160.18:Pro_isomerase)	GO:0000413; GO:0006457	protein peptidyl-prolyl isomerization; protein folding	GO:0003755; GO:0016853	peptidyl-prolyl cis-trans isomerase activity; isomerase activity	NA	NA	nsd	nsd	nsd	UE in St	UE in St	11,05972348	30,27859378	25,21182665	0	0	0	3,544824753	0	4,675768659	1,126735527	0	0	0	0	0	0	0	0	0	0	1,573959999	0	0	0	1,121134008	8,393862735	0	0	0	0
MNG_thybas_CTG:41874	uncharacterized LOC105140192 (75702) PFAM: HAUS augmin-like complex subunit 6 N-terminus(PF14661.3:HAUS6_N)	GO:0006396	RNA processing	NA	NA	GO:0005730	nucleolus	nsd	nsd	nsd	UE in St	UE in St	8,961436018	22,28474336	0	28,58473117	0	0	0,892902961	0	3,763194092	0	0	0	0	0	0	0,698841454	0	0	0	0	0,78698	0	0	0,830545974	0,855827487	0,475765499	0	2,46856064	0	1,721126354
MNG_thybas_CTG:4373	peptidase: catalytic, putative (MER233617:S28.A26) PFAM: Serine carboxypeptidase S28(PF05577.9:Peptidase_S28)	GO:0006508	proteolysis	GO:0008236	serine-type peptidase activity	NA	NA	nsd	nsd	nsd	UE in St	UE in St	0	0	0	0	0	0	3,955560115	0	1,063102331	0,338020658	0,299151659	0	1,401121797	3,509268832	0	1,670231076	0	4,029285964	0	0,157970554	1,605439199	0	0	4,185951708	0	6,490800738	0	0	2,002691114	0
MNG_thybas_CTG:44966	UNKNOWN ANNOTATION	NA	NA	NA	NA	NA	NA	nsd	nsd	nsd	UE in St	UE in St	0	0	0	0	0	0	69,89644375	230,7160158	97,26915929	200,8293403	139,1055214	168,6814729	108,0492995	138,3119822	101,908102	196,3744487	119,3768655	80,20445351	90,68880516	84,07750416	38,03474338	91,0797987	97,34315016	59,22623339	199,3478966	138,1985497	144,1576355	557,4867646	164,584797	90,9012884
MNG_thybas_CTG:45144	uncharacterized bolA-like protein C8C9.11 (102107) PFAM: BolA-like protein(PF01722.15:BolA)	NA	NA	NA	NA	NA	NA	nsd	nsd	nsd	UE in St	UE in St	0	0	0	0	0	0	8,259352385	78,13723189	107,2886636	37,18227239	14,02273402	45,51481465	2,443817087	1,871610043	1,332480413	0,698841454	1,381516787	0,866513111	3,818074104	4,934256709	7,334653596	4,234799801	18,17120593	33,22183895	0,855827487	4,474461242	4,356502051	13,59800353	11,27055605	9,164997836
MNG_thybas_CTG:46511	inorganic phosphate transporter 1-4-like (4182) PFAM: Sugar (and other) transporter(PF00083.21:Sugar_tr)	GO:0006817; GO:0055085	phosphate ion transport; transmembrane transport	GO:0005315; GO:0022857	inorganic phosphate transmembrane transporter activity; transmembrane transporter activity	GO:0016020; GO:0016021	membrane; integral component of membrane	nsd	nsd	nsd	UE in St	UE in St	5,245718645	0	0	2,656573529	0	0	0,892902961	0	0	0	0	0	0	0	0	0,698841454	0	0	0	0	0	0	0	0	4,279137436	0	4,367420602	1,046000271	0	6,884505417
MNG_thybas_CTG:49155	probable cyclic nucleotide-gated ion channel 20, chloroplastic (75702)	GO:0006810; GO:0006811; GO:0034220; GO:0055085	transport; ion transport; ion transmembrane transport; transmembrane transport	GO:0005216	ion channel activity	GO:0016020; GO:0016021	membrane; integral component of membrane	nsd	nsd	nsd	UE in St	UE in St	0	0	0	0,013282868	0	0,018922076	13,39354441	7,391359773	7,526388184	0	10,28333828	4,462236731	1,629211391	2,807415065	2,664960826	1,397682909	4,14455036	4,332565553	2,863555578	2,787715655	2,360939999	3,160298359	3,634241186	4,152729869	0	7,929424986	4,367420602	7,3220019	9,536624353	11,1873213
MNG_thybas_CTG:50417	calcium-dependent protein kinase 11-like (75702)	NA	NA	NA	NA	NA	NA	nsd	nsd	nsd	UE in St	UE in St	0	0	0	0	0	0	3,035870066	5,036683731	0	2,95204708	0	6,095415374	5,498588446	0	0	9,476290122	14,32632908	0	0	0	0	0	0	2,475027002	0	7,181793487	6,693072073	4,487341164	0	4,724491842
MNG_thybas_CTG:50727	pheophytinase, chloroplastic (75702) peptidase: hypothetical protein (MER583805:M10.UPA) PFAM: Alpha/beta hydrolase family(PF12697.4:Abhydrolase_6)	GO:0015996	chlorophyll catabolic process	GO:0080124	pheophytinase activity	GO:0009507	chloroplast	nsd	nsd	nsd	UE in St	UE in St	0	0	9,759545636	13,93372816	0	0	10,06301636	7,528627883	13,98967404	13,43068748	2,178198017	7,086031928	0	4,622876807	4,570407816	1,202007302	0	0	0,868611859	1,579705538	11,37973079	3,318313277	5,57856022	0	63,81905573	72,67884387	29,11977686	44,28765149	34,98207206	80,78106543
MNG_thybas_CTG:53597	Niemann-Pick C1 protein (75702) PFAM: Sterol-sensing domain of SREBP cleavage-activation(PF12349.5:Sterol-sensing)	NA	NA	NA	NA	NA	NA	nsd	nsd	nsd	UE in St	UE in St	0	0	0	0	0	0	30,78729408	8,24664569	9,878384491	24,04453614	6,712215349	2,900453875	2,737075138	5,708410633	6,35593157	8,239340748	20,69512147	8,370516648	0	8,158714484	9,569676795	0	27,07509683	4,227479006	5,785393814	13,80852722	10,27435697	11,99762311	12,97847878	2,030929098
MNG_thybas_CTG:53947	NAC domain-containing protein 7-like (75702)	NA	NA	NA	NA	NA	NA	nsd	nsd	nsd	UE in St	UE in St	49,03872646	0	20,22618893	67,4504019	0	0	0	0	1,881597046	0	0	0	0	0	0	0	0	0	0	0,929238552	0	0	0	0	0,855827487	0	0	1,046000271	0	1,721126354
MNG_thybas_CTG:54498	tetratricopeptide repeat protein 27 (75702)	NA	NA	NA	NA	GO:0016020; GO:0016021	membrane; integral component of membrane	nsd	nsd	nsd	UE in St	UE in St	0	15,48242915	0	2,709704999	13,64263127	0	0	0	0	0	0	0	0	0	0	0	4,33796271	0	0	0	2,597033999	0	3,416186715	0	0	0	0	0	15,32795623	0
MNG_thybas_CTG:54636	uncharacterized LOC105136683 (75702)	NA	NA	GO:0008270; GO:0046872	zinc ion binding; metal ion binding	NA	NA	nsd	nsd	nsd	UE in St	UE in St	0	0	1,498088258	0	0	0,302753215	0	0	0	1,126735527	0,934848934	0	0,814605696	0	0	0	0	0	0	0	0,78698	1,580149179	0	0	0	0	0	0	0	0
MNG_thybas_CTG:58462	Protein kinase 2B (981085) PFAM: Protein tyrosine kinase(PF07714.14:Pkinase_Tyr)	NA	NA	NA	NA	NA	NA	nsd	nsd	nsd	UE in St	UE in St	0,131142966	0,414775257	1,294348255	0	0	0	117,5149586	76,78566896	47,55736534	81,44044388	79,27518964	66,93355096	45,67494136	79,21589509	52,77954916	35,18666723	47,24787411	33,81134157	24,25908834	42,71709622	30,64500118	33,27794172	2,562140036	17,0594143	71,95797513	67,40011238	69,98791515	80,06086077	72,90315835	44,49972189
MNG_thybas_CTG:59371	uncharacterized LOC105111384 (75702)	GO:0000278; GO:0006259; GO:0006396; GO:0007062; GO:0007126; GO:0007129; GO:0007131; GO:0008284; GO:0010332; GO:0010413; GO:0031048; GO:0032204; GO:0032504; GO:0033044; GO:0042138; GO:0043247; GO:0045132; GO:0045492; GO:0045893	mitotic cell cycle; DNA metabolic process; RNA processing; sister chromatid cohesion; meiotic nuclear division; synapsis; reciprocal meiotic recombination; positive regulation of cell proliferation; response to gamma radiation; glucuronoxylan metabolic process; chromatin silencing by small RNA; regulation of telomere maintenance; multicellular organism reproduction; regulation of chromosome organ…	GO:0003674	molecular_function	GO:0031011; GO:0005730	Ino80 complex; nucleolus	nsd	nsd	nsd	UE in St	UE in St	0	0	0	0	3,861122058	6,717336956	45,53805099	44,34815864	23,51996307	43,94268555	68,24397221	74,07312973	57,83700439	57,08410633	45,30433404	42,62932872	23,48578537	45,05868175	19,56762978	10,22162407	24,39637999	17,38164097	30,89105008	17,44146545	13,6932398	3,398324994	1,091855151	7,3220019	10,4035902	10,32675813
MNG_thybas_CTG:61345	structural maintenance of chromosomes protein 1 (2711) PFAM: RecF/RecN/SMC N terminal domain(PF02463.16:SMC_N)	GO:0051276	chromosome organization	GO:0005524	ATP binding	GO:0005634; GO:0005694	nucleus; chromosome	nsd	nsd	nsd	UE in St	UE in St	3,033773949	0	1,973481598	0	0	0	0	0	1,110142257	0	1,318136998	0	0,219943538	0,935805022	0	0	0	2,131622252	0	0	0	0	3,634241186	0	11,27124801	0	0	0	27,51749609	0,53354917
MNG_thybas_CTG:61646	shikimate kinase, chloroplastic-like (225117) PFAM: Shikimate kinase(PF01202.19:SKI)	NA	NA	NA	NA	NA	NA	nsd	nsd	nsd	UE in St	UE in St	0,568286187	0,369527047	0	0	29,97517758	0	0	0	0	0	13,34964278	0	0	0	0	0	1,340071283	3,795327424	0	0	0,4092296	0	0	0	3,654383371	0	0	1,046000271	6,666967389	0
MNG_thybas_CTG:6338	probable acyl-activating enzyme 5, peroxisomal (2711) PFAM: AMP-binding enzyme(PF00501.25:AMP-binding)	GO:0008152	metabolic process	GO:0003824	catalytic activity	NA	NA	nsd	nsd	nsd	UE in St	UE in St	0	3,016547325	2,400936114	0	0	0	0	0	2,26732444	1,126735527	7,478791475	1,784894692	0	1,871610043	0	0	4,14455036	0	0	0	0	0	0	0	2,567482462	0	0	0	0	0
MNG_thybas_CTG:64638	UNKNOWN ANNOTATION	NA	NA	NA	NA	NA	NA	nsd	nsd	nsd	UE in St	UE in St	0	0	3,487549464	0	0	5,979375995	1,991173602	0	0	0	0	0	0	0	0	0	0	0	0	0	0	0	0	0	0	0	0	0	0	2,142802311
MNG_thybas_CTG:65117	UNKNOWN ANNOTATION	NA	NA	NA	NA	NA	NA	nsd	nsd	nsd	UE in St	UE in St	14,05852597	17,21694386	7,382578934	0	1,055373363	4,125012553	0	0	0	4,766091279	0	0	0	0	0	0	0	0	1,479503715	0	0	0	0	7,25897181	0	0	0	3,127540811	9,90075001	5,137562167
MNG_thybas_CTG:65146	PFAM: Ribosomal protein L5(PF00281.16:Ribosomal_L5)	NA	NA	NA	NA	NA	NA	nsd	nsd	nsd	UE in St	UE in St	11,40943805	7,043638004	10,55053624	0	0	0	0	0	0	10,55751189	10,11506547	0	0	1,73123929	0	0	0	6,698146345	0	0	0	0,900685032	0	0	0	0	6,605723661	4,832521254	9,259195281	0
MNG_thybas_CTG:65466	uncharacterized LOC105140180 (75702) PFAM: Hsp20/alpha crystallin family(PF00011.18:HSP20)	NA	NA	NA	NA	NA	NA	nsd	nsd	nsd	UE in St	UE in St	13,66509707	0	0	12,85781588	7,928170626	9,896245712	0	0	1,881597046	2,253471054	0	1,784894692	0	0,935805022	0	0	2,763033574	0	0,477259263	0	0	0	0	0	0,855827487	0	0	2,092000543	1,733931701	1,721126354
MNG_thybas_CTG:65701	equilibrative nucleotide transporter 8-like (75702) PFAM: Nucleoside transporter(PF01733.15:Nucleoside_tran)	GO:0006810; GO:1901642	transport; nucleoside transmembrane transport	GO:0005337	nucleoside transmembrane transporter activity	GO:0016020; GO:0016021	membrane; integral component of membrane	nsd	nsd	nsd	UE in St	UE in St	9,538465069	7,360375473	8,085681689	29,04963154	0	0	44,64514803	44,90779016	65,85589661	60,86625316	28,7746502	208,7255853	10,39436868	6,90624106	6,64907726	0	6,907583934	6,97543054	5,416892635	5,57543131	2,360939999	0	1,308326827	0	114,141712	30,1431427	70,97058479	161,994062	127,44398	124,377196
MNG_thybas_CTG:65706	equilibrative nucleotide transporter 8-like (75702) PFAM: Nucleoside transporter(PF01733.15:Nucleoside_tran)	GO:0006810; GO:1901642	transport; nucleoside transmembrane transport	GO:0005337	nucleoside transmembrane transporter activity	GO:0016020; GO:0016021	membrane; integral component of membrane	nsd	nsd	nsd	UE in St	UE in St	7,789892187	1,930590288	0	0	0	14,45646601	15,83116949	0	11,94814124	0,056336776	0	0	7,152238008	0	0	21,48238631	0	0	2,873100763	0	0	0	0	0	0	14,85068022	0	4,968501289	0	0
MNG_thybas_CTG:66671	uncharacterized LOC105141627 (75702)	NA	NA	NA	NA	NA	NA	nsd	nsd	nsd	UE in St	UE in St	0,909257898	5,520281605	0	0	0	7,966193967	3,553753783	6,419923917	6,021110547	1,081666106	0	4,390840943	1,262638828	3,818084489	0,359769711	2,452933505	0	0	0,978381489	1,644752236	0	0	0	3,073020103	5,254780772	3,919401493	5,317334583	0	0	0,714267437
MNG_thybas_CTG:67225	AP-3 complex subunit mu-like (75702) peptidase: hypothetical protein (MER136038:S09.UNW) PFAM: Adaptor complexes medium subunit family(PF00928.18:Adap_comp_sub)	NA	NA	NA	NA	NA	NA	nsd	nsd	nsd	UE in St	UE in St	16,64641383	0	0	0	0	16,53789436	72,64658487	8,468386483	2,135612647	203,0377419	102,8894737	0	11,74661413	0,776718168	4,423834971	117,4403064	34,81422303	0	107,4883312	11,72699052	34,36741658	152,1841675	128,9973909	3,538125848	305,5218547	7,113826987	20,26483159	980,4265144	81,15667324	26,82375423
MNG_thybas_CTG:67274	putative G3BP-like protein (75702)	GO:0006810	transport	GO:0000166; GO:0003676	nucleotide binding; nucleic acid binding	GO:0005622	intracellular	nsd	nsd	nsd	UE in St	UE in St	5,175775729	25,05242554	6,587593432	0	0	0	12,65243495	17,48584541	31,41326268	26,41068075	12,723294	28,67433323	21,94547744	10,15348449	13,48470178	34,12442822	15,307206	24,73894931	18,57015792	4,785578541	14,27581719	22,65933923	10,15770411	16,15411919	21,92630022	10,52347973	15,97384085	0	34,46189255	30,8511899
MNG_thybas_CTG:68371	probable beta-1,3-galactosyltransferase 2 (75702) PFAM: Galactosyltransferase(PF01762.18:Galactosyl_T)	NA	NA	NA	NA	NA	NA	nsd	nsd	nsd	UE in St	UE in St	0	0	3,179942008	0	4,517512808	0	106,2108072	0	0	36,59636991	0	0	65,3313768	0	15,8032177	0	0	89,88340496	33,17906396	40,90508105	2,258632599	51,90790054	0	0	26,88154138	0	38,28044158	0	0	23,58803668
MNG_thybas_CTG:68550	uncharacterized LOC105133379 (75702)	NA	NA	NA	NA	NA	NA	nsd	nsd	nsd	UE in St	UE in St	3,051259678	4,441865936	0	3,413696984	0	0	21,76004515	49,7966467	0	50,13973094	9,703731939	48,53128668	30,39293851	41,04440825	59,52190004	44,8306793	10,08507254	42,61511478	33,83768175	25,07085612	34,85534418	38,84006683	8,413268345	16,85177781	37,94739079	21,16023696	36,68633306	43,1788912	6,216145146	20,13717834
MNG_thybas_CTG:72240	malate dehydrogenase, mitochondrial-like (75702) PFAM: lactate/malate dehydrogenase, NAD binding domain(PF00056.20:Ldh_1_N)	GO:0005975; GO:0006099; GO:0006108; GO:0019752; GO:0055114	carbohydrate metabolic process; tricarboxylic acid cycle; malate metabolic process; carboxylic acid metabolic process; oxidation-reduction process	GO:0003824; GO:0016491; GO:0016615; GO:0016616; GO:0030060	catalytic activity; oxidoreductase activity; malate dehydrogenase activity; oxidoreductase activity, acting on the CH-OH group of donors, NAD or NADP as acceptor; L-malate dehydrogenase activity	NA	NA	nsd	nsd	nsd	UE in St	UE in St	0	9,29850713	10,11509192	32,25080264	0	0	65,34263865	9,006899838	83,80633242	36,94565793	11,17144477	70,23560614	39,23141031	56,27931401	96,65812915	41,2246574	55,1639653	18,81199963	36,14761658	9,329555059	41,22201238	41,27349657	73,28447351	58,05516356	19,56421636	76,25841286	89,69590062	72,12171871	30,41316203	132,0448139
MNG_thybas_CTG:74462	metal transporter Nramp2-like (75702) PFAM: Natural resistance-associated macrophage protein(PF01566.15:Nramp)	GO:0006810	transport	GO:0005215	transporter activity	GO:0016020; GO:0016021	membrane; integral component of membrane	nsd	nsd	nsd	UE in St	UE in St	0	0	0	0	0	0	109,7645609	3,52673452	95,86736949	11,78565361	12,53632421	16,35855985	94,41280013	25,33224194	106,5584586	49,8763146	17,61433903	17,92815626	32,82589211	14,55187572	9,805770794	0	30,89105008	16,76041775	48,81639987	130,39373	67,35654424	36,48448947	11,76472659	111,6924948
MNG_thybas_CTG:75026	protein DYAD-like (75702)	NA	NA	NA	NA	NA	NA	nsd	nsd	nsd	UE in St	UE in St	0	4,404159095	0	0	0	12,24258313	208,3053317	298,0935396	430,2930204	353,8062228	213,4914511	258,7115612	109,6214885	266,1523062	232,0647887	157,5188638	143,7882672	163,5976753	118,5893817	203,1036702	200,4831549	124,3261374	140,9903868	109,0506864	574,4998757	541,466449	467,2812488	732,7859501	488,1798006	532,3013532
MNG_thybas_CTG:75556	UNKNOWN ANNOTATION	NA	NA	NA	NA	NA	NA	nsd	nsd	nsd	UE in St	UE in St	6,583376899	15,60309104	0	0	0	19,35728368	0,892902961	0	0,940798523	0	0	0	0	0,935805022	0	0,698841454	0	0	0	0,929238552	0	0	0	0	0	1,132774998	2,183710301	0	2,600897551	1,721126354
MNG_thybas_CTG:76265	uncharacterized LOC105134014 (75702)	NA	NA	NA	NA	GO:0016020; GO:0016021	membrane; integral component of membrane	nsd	nsd	nsd	UE in St	UE in St	0	4,389076358	0	0	7,799466558	15,6485568	8,652229687	37,93879381	39,07136266	2,963314436	9,815913811	13,53842624	3,901961282	0	22,38567094	0	19,34123501	0	1,312462973	12,60047476	3,675196598	2,180605868	3,634241186	24,91637921	0,171165497	36,87182618	49,57022383	22,62498587	5,61793871	29,25914802
MNG_thybas_CTG:76481	nudix hydrolase 10-like (102107) PFAM: NUDIX domain(PF00293.25:NUDIX)	NA	NA	NA	NA	NA	NA	nsd	nsd	nsd	UE in St	UE in St	0	0	0	0	0	0	0	0	0	0	0	0	0	0	0	0	0	0	0	0	0	0	16,35408534	0	0	0	0	0	0	0
MNG_thybas_CTG:77075	beta-galactosidase 9 (2711) PFAM: Galactose binding lectin domain(PF02140.15:Gal_Lectin)	NA	NA	NA	NA	NA	NA	nsd	nsd	nsd	UE in St	UE in St	2,570402136	0	3,032130634	0	0	8,685232853	0	0	0	6,760413161	6,543942541	0	0	0	0	0	8,289100721	6,932104885	0	5,57543131	1,573959999	0	0	0	5,990792411	0	0	1,046000271	5,201795102	0
MNG_thybas_CTG:77167	Serine/threonine-protein kinase atg1 (981085) PFAM: Protein kinase domain(PF00069.22:Pkinase)	GO:0006468; GO:0016310; GO:0035195	protein phosphorylation; phosphorylation; gene silencing by miRNA	GO:0000166; GO:0004672; GO:0004674; GO:0005524; GO:0016301	nucleotide binding; protein kinase activity; protein serine/threonine kinase activity; ATP binding; kinase activity	GO:0035068	micro-ribonucleoprotein complex	nsd	nsd	nsd	UE in St	UE in St	12,15258153	23,75531019	12,59193117	0	11,69919984	0	0	2,111817078	0	1,126735527	0	0,892447346	1,629211391	0	0	0	0	0	0	0	3,006263598	0	0	0	4,279137436	6,309556739	3,745063166	0	0	1,721126354
MNG_thybas_CTG:77288	probable inactive leucine-rich repeat receptor-like protein kinase At3g03770 (75702) PFAM: Protein tyrosine kinase(PF07714.14:Pkinase_Tyr)	NA	NA	NA	NA	NA	NA	nsd	nsd	nsd	UE in St	UE in St	31,35191177	94,21431433	73,59807992	0	0	0	0	20,91754816	16,48279012	84,30235212	24,98851202	0	0	14,08386558	0	13,0683352	59,72297069	0	16,98565717	18,94717407	0,5272766	77,42730979	61,58221689	48,71152136	0	0	4,771407008	34,40294893	18,84783758	0
MNG_thybas_CTG:77330	acyl carrier protein 3, mitochondrial (102107)	GO:0006633	fatty acid biosynthetic process	NA	NA	NA	NA	nsd	nsd	nsd	UE in St	UE in St	0	0	0	0	0	0	0	0	0	0	0	0	0	0	0	4,696214574	0	0	0	0	4,863536397	0	0	0	0	0	22,09914825	0	0	3,812294875
MNG_thybas_CTG:80672	UNKNOWN ANNOTATION	NA	NA	NA	NA	NA	NA	nsd	nsd	nsd	UE in St	UE in St	0	0	0	0	0	0	1,500076974	9,957217523	2,060348765	7,211107372	3,70200178	1,8830639	0	0	4,597057425	0	2,251872362	2,252934087	1,751541495	2,42531262	1,479522399	0	0	0	4,510210858	0	3,854248681	6,401521661	0	6,764026572
MNG_thybas_CTG:81037	peptidase: unnamed protein product (MER106067:A01.A55)	NA	NA	NA	NA	NA	NA	nsd	nsd	nsd	UE in St	UE in St	16,34041358	5,030092665	18,26868694	0	0	0	0	0	0	98,02599084	79,46215942	0	0	0	0	0	58,02370504	53,72381285	0	95,71157082	41,70993998	0	0	0	46,21468431	0	0	12,55200326	117,9073556	0
MNG_thybas_CTG:81219	endoribonuclease Dicer homolog 2-like (75702) PFAM: Ribonuclease III domain(PF00636.23:Ribonuclease_3)	GO:0000398; GO:0006306; GO:0006342; GO:0006355; GO:0006396; GO:0007267; GO:0009616; GO:0009855; GO:0010014; GO:0010050; GO:0010073; GO:0010216; GO:0010267; GO:0016569; GO:0030422; GO:0035196; GO:0043687; GO:0045893; GO:0051607; GO:0090501; GO:0090502	mRNA splicing, via spliceosome; DNA methylation; chromatin silencing; regulation of transcription, DNA-templated; RNA processing; cell-cell signaling; virus induced gene silencing; determination of bilateral symmetry; meristem initiation; vegetative phase change; meristem maintenance; maintenance of DNA methylation; production of ta-siRNAs involved in RNA interference; covalent chromatin modifica…	GO:0003677; GO:0003723; GO:0004525; GO:0005524; GO:0016787; GO:0016891	DNA binding; RNA binding; ribonuclease III activity; ATP binding; hydrolase activity; endoribonuclease activity, producing 5'-phosphomonoesters	NA	NA	nsd	nsd	nsd	UE in St	UE in St	57,23079041	51,31901137	0	0	60,65822754	0	0	0	0	0	0	1,784894692	0	0,935805022	0	0	0	0	0	0,929238552	0,78698	0	0	0	0	0	1,091855151	2,092000543	1,733931701	0
MNG_thybas_CTG:81729	translation initiation factor eIF-2B subunit gamma (71139) PFAM: Nucleotidyl transferase(PF00483.20:NTP_transferase)	GO:0009058	biosynthetic process	GO:0016779	nucleotidyltransferase activity	NA	NA	nsd	nsd	nsd	UE in St	UE in St	6,452233933	0	0	0	5,675849426	0	199,8406116	123,287881	210,814133	134,8815099	57,04448198	102,0335051	164,4118676	169,5585119	140,0836658	112,0732041	160,8776298	145,2016019	89,76769478	89,13256188	116,9373581	67,37756101	63,25396784	65,56329917	317,9741446	364,0625566	475,2954656	164,2115826	197,4601421	333,167034
MNG_thybas_CTG:82479	uncharacterized LOC105133332 (75702) PFAM: Protein of unknown function (DUF3007)(PF11460.5:DUF3007)	NA	NA	NA	NA	NA	NA	nsd	nsd	nsd	UE in St	UE in St	34,33322853	50,24813707	13,50676373	0	72,07427842	0	0	0	0	0	10,61053541	0	0	0	0	0	0	0	3,059231876	0	0	3,065489408	0	0	0	0	0	0	0	0
MNG_thybas_CTG:8486	double-stranded RNA-binding protein 3 (75702) PFAM: Double-stranded RNA binding motif(PF00035.23:dsrm)	NA	NA	NA	NA	NA	NA	nsd	nsd	nsd	UE in St	UE in St	0	0	0	0	0	0	0	0	0	0	0	0	0	24,42451107	1,385779629	7,295904784	0	0	7,049119315	17,07011219	0	0	0	0	34,06193399	39,82836893	62,25758068	0	0	0
MNG_thybas_CTG:84983	PFAM: START domain(PF01852.16:START)	GO:0007155; GO:0009855; GO:0009887; GO:0009944; GO:0009956; GO:0009965; GO:0010014; GO:0010051; GO:0010072; GO:0010073; GO:0010075; GO:0010090; GO:0016049; GO:0045010; GO:0045595; GO:0048439; GO:0048519; GO:0048589; GO:0048765; GO:0071555	cell adhesion; determination of bilateral symmetry; organ morphogenesis; polarity specification of adaxial/abaxial axis; radial pattern formation; leaf morphogenesis; meristem initiation; xylem and phloem pattern formation; primary shoot apical meristem specification; meristem maintenance; regulation of meristem growth; trichome morphogenesis; cell growth; actin nucleation; regulation of cell dif…	GO:0003677; GO:0008289	DNA binding; lipid binding	GO:0005634	nucleus	nsd	nsd	nsd	UE in St	UE in St	0	0	0,942796877	33,96429257	0	3,103220453	0	0	0	0	0	0	0	5,858139436	0	0	0	0	0	0	0	0	0	0	0	0	0	0	0	0
MNG_thybas_CTG:85712	L-ascorbate oxidase-like protein (981085) PFAM: Multicopper oxidase(PF07731.11:Cu-oxidase_2)	GO:0055114; GO:0006396	oxidation-reduction process; RNA processing	GO:0005507; GO:0016491	copper ion binding; oxidoreductase activity	GO:0005730	nucleolus	nsd	nsd	nsd	UE in St	UE in St	0	0	2,265109446	0	0	0	0	0	0	0	0,504818425	0	0	0	0	0	0	0	0	0	0	0	0	0	0	0	0	0	0,788938924	0
MNG_thybas_CTG:85714	serine--glyoxylate aminotransferase (102107) PFAM: Aminotransferase class-V(PF00266.16:Aminotran_5)	GO:0008152	metabolic process	GO:0003824	catalytic activity	NA	NA	nsd	nsd	nsd	UE in St	UE in St	0	0	0	0	4,967977048	0	639,9167647	9,724917644	1522,221418	1476,947463	967,222753	574,1113778	0	321,5145313	237,9810017	297,1893169	467,1184559	127,3774273	0	559,6617949	2,140585599	0	494,0932604	130,4289397	1167,194644	696,554674	833,740593	55,24973433	1071,899238	702,3400314
MNG_thybas_CTG:86411	UPF0496 protein At1g20180-like (75702)	NA	NA	NA	NA	GO:0016020; GO:0016021	membrane; integral component of membrane	nsd	nsd	nsd	UE in St	UE in St	0	0	1,26638394	3,333999779	7,387613538	0	40,76102015	3,241639215	37,11450173	11,18848378	4,477926396	6,175735635	12,44717503	14,41139733	21,05319052	12,53022728	18,59521595	8,907754777	6,118463752	3,224457774	10,54553199	7,379296668	18,87988296	8,662594506	42,82560746	57,55629765	62,91269377	32,91762854	10,37758123	99,57576522
MNG_thybas_CTG:86778	DNA ligase 1-like (71139) PFAM: ATP dependent DNA ligase domain(PF01068.18:DNA_ligase_A_M)	NA	NA	NA	NA	NA	NA	nsd	nsd	nsd	UE in St	UE in St	0	0	29,77400476	0	0	29,85903582	22,35829013	2,523621408	2,041532795	0	0	0	0	0	1,439078846	2,292199971	2,624881895	0	3,670123733	0	0	0	0,781361855	0	0	7,623575736	0	0	1,976682139	0
MNG_thybas_CTG:87294	glutamyl-tRNA(Gln) amidotransferase subunit A, chloroplastic/mitochondrial (75702) PFAM: Amidase(PF01425.18:Amidase)	GO:0006412; GO:0032543; GO:0070681	translation; mitochondrial translation; glutaminyl-tRNAGln biosynthesis via transamidation	GO:0000166; GO:0005524; GO:0016874; GO:0016884; GO:0050567	nucleotide binding; ATP binding; ligase activity; carbon-nitrogen ligase activity, with glutamine as amido-N-donor; glutaminyl-tRNA synthase (glutamine-hydrolyzing) activity	GO:0005739; GO:0009507; GO:0009536; GO:0009570; GO:0030956	mitochondrion; chloroplast; plastid; chloroplast stroma; glutamyl-tRNA(Gln) amidotransferase complex	nsd	nsd	nsd	UE in St	UE in St	3,785660289	19,44918888	5,325204393	12,73827007	9,292433754	7,095778475	0	2,101257993	0	0	0	0	0	0	0	0	0	0	2,309934833	0	0	0	0	0	0	0	0	3,493640906	6,528252853	0
MNG_thybas_CTG:89203	KH domain-containing protein At4g18375-like (75702) PFAM: KH domain(PF00013.26:KH_1)	GO:0006396	RNA processing	GO:0003676; GO:0003723	nucleic acid binding; RNA binding	GO:0005730	nucleolus	nsd	nsd	nsd	UE in St	UE in St	0	0	0	0	0	0	1,785805921	5,279542695	0	1,126735527	7,665761262	3,94461727	7,331451261	1,871610043	5,636392147	6,163781628	3,10841277	2,599539332	1,26950964	0	1,038813599	1,121905917	5,451361778	7,699161176	16,49179568	14,17101522	11,65009446	27,00772701	14,54768697	27,22821892
MNG_thybas_CTG:89419	NAC domain-containing protein 100-like (225117) PFAM: No apical meristem (NAM) protein(PF02365.12:NAM)	NA	NA	NA	NA	NA	NA	nsd	nsd	nsd	UE in St	UE in St	5,09708995	0	4,442331047	7,61108316	0	0	7,545030016	0	0	4,202723515	0	0	0	0	0	0	0	1,992980154	0	0	9,050269995	5,799147488	0	0	12,82029576	0	3,362913864	11,87210308	0	3,3045626
MNG_thybas_CTG:90063	lanC-like protein GCL2 (75702) peptidase: hypothetical protein (MER568689:S33.UNW) PFAM: Lanthionine synthetase C-like protein(PF05147.10:LANC_like)	NA	NA	NA	NA	NA	NA	nsd	nsd	nsd	UE in St	UE in St	0	0	0	0	0	0	34,44819622	41,70838729	30,59476797	44,08916117	38,0763971	45,43449439	61,51087608	43,51493351	55,64438204	29,05782768	49,66552848	46,19381392	47,07208111	43,14454595	20,31982359	21,93247061	25,148949	54,08515381	67,2338074	29,49746095	63,01096074	59,7266155	64,08611565	41,69428593
MNG_thybas_CTG:90425	histone-lysine N-methyltransferase ATXR2 (102107) PFAM: SET domain(PF00856.25:SET)	GO:0032259	methylation	GO:0008168; GO:0016740	methyltransferase activity; transferase activity	NA	NA	nsd	nsd	nsd	UE in St	UE in St	0	11,05564595	0,507352557	7,637648895	8,597431783	0	6,803920559	0	46,67301472	39,50334757	5,674533032	18,96450611	9,44942607	8,61876425	54,08537996	0	0	4,505868175	9,09178896	14,64479957	9,365061995	12,84661283	14,79136163	4,74241751	34,05337572	34,69689819	41,87264502	26,49518687	5,435875881	8,571209244
MNG_thybas_CTG:91671	histone deacetylase 15 (57918) PFAM: Histone deacetylase domain(PF00850.16:Hist_deacetyl)	NA	NA	NA	NA	NA	NA	nsd	nsd	nsd	UE in St	UE in St	26,40345051	59,96141946	22,62313014	0	0	0	0	0	0	0	0	0,892447346	0,814605696	0	0	0	1,381516787	0	0	0	0	0	0	0	87,5682685	128,3320795	2,358407125	0	26,98864692	23,33847336
MNG_thybas_CTG:91839	TATA-binding protein-associated factor BTAF1 (75702) PFAM: Domain of unknown function (DUF3535)(PF12054.5:DUF3535)	NA	NA	NA	NA	NA	NA	nsd	nsd	nsd	UE in St	UE in St	0	0	0	0	0	0	1254,394724	686,0343369	419,4550215	376,8254296	904,485041	769,3788571	1093,029776	259,8636965	434,0821441	262,0795222	255,0279988	267,3712854	885,0200321	140,380068	179,1874761	309,1403855	366,4405388	591,1826241	49,91185906	74,54792262	155,5347662	52,4150736	130,3396459	54,70600117
MNG_thybas_CTG:92072	UNKNOWN ANNOTATION	NA	NA	NA	NA	NA	NA	nsd	nsd	nsd	UE in St	UE in St	0	0	0	0	0	0	0	16,07092796	4,10188156	0	0	2,57917283	0	0,935805022	7,994882477	0	0	0	0	2,954978594	0	0	0	0	11,17710698	23,92420796	30,00417954	0	15,12855409	15,00822181
MNG_thybas_CTG:92227	UNKNOWN ANNOTATION	NA	NA	NA	NA	NA	NA	nsd	nsd	nsd	UE in St	UE in St	160,5277334	0	91,58712372	0	3,256212936	9,820557409	402,1902805	362,0815971	237,579851	233,8088892	393,7677197	559,5198637	485,9204435	562,1006444	347,8173622	426,391125	177,4282009	316,3292761	202,1479334	224,6898818	138,0520315	159,0736179	107,0829165	167,1722936	115,8876001	103,7395343	89,55395945	169,3160639	49,64246459	82,04609331
MNG_thybas_CTG:92437	peptidase: sentrin/sumo-specific protease, putative (MER173304:C48.A04) PFAM: Ulp1 protease family, C-terminal catalytic domain(PF02902.16:Peptidase_C48)	GO:0006508	proteolysis	GO:0008234	cysteine-type peptidase activity	NA	NA	nsd	nsd	nsd	UE in St	UE in St	10,52640875	19,14753415	20,46188815	0	0	20,87104975	3,678760197	0	0	3,436543357	0	0	0	0	0	0	0	0	0	0	0	4,693043063	0	0	0	0	22,24108942	5,219541354	0	0
MNG_thybas_CTG:92665	2-C-methyl-D-erythritol 4-phosphate cytidylyltransferase, chloroplastic (75702) PFAM: 2-C-methyl-D-erythritol 4-phosphate cytidylyltransferase(PF01128.16:IspD)	GO:0035195	gene silencing by miRNA	NA	NA	GO:0035068	micro-ribonucleoprotein complex	nsd	nsd	nsd	UE in St	UE in St	0	29,55462242	16,92240496	14,26579985	0	5,146804654	13,60784112	20,3790348	16,15351064	14,06165938	0	18,08990771	8,194933299	2,985218019	4,090714868	6,331503577	6,272086212	12,19183947	8,566803771	7,694095208	7,263825396	9,386086125	3,234474655	10,59776662	10,59514429	4,315872742	1,867072307	3,535480917	6,901048168	9,078941518
MNG_thybas_CTG:94601	zinc finger A20 and AN1 domain-containing stress-associated protein 5 (4182)	NA	NA	GO:0003677; GO:0008270; GO:0046872	DNA binding; zinc ion binding; metal ion binding	NA	NA	nsd	nsd	nsd	UE in St	UE in St	1,748572882	0,754136831	0	0	0	0	224,1186431	208,0139822	197,5676898	260,2759067	82,28540321	418,5578053	170,2525904	141,3065583	127,9181196	117,4053643	128,4810612	187,1668319	94,97459334	97,57004793	73,18913996	104,2898458	49,06225601	47,74808803	162,6072226	77,02869986	35,90019735	161,0840418	147,3841945	158,3436246
MNG_thybas_CTG:95659	DNA gyrase subunit B (981085) PFAM: DNA gyrase B(PF00204.22:DNA_gyraseB)	GO:0006265	DNA topological change	GO:0000166; GO:0003677; GO:0003916; GO:0003918; GO:0005524; GO:0016853	nucleotide binding; DNA binding; DNA topoisomerase activity; DNA topoisomerase type II (ATP-hydrolyzing) activity; ATP binding; isomerase activity	GO:0005694	chromosome	nsd	nsd	nsd	UE in St	UE in St	5,857719153	0	0	0,73055772	0	0	0	0	0	28,81062742	57,74561868	0	0	0	0	0	0	0	0,873384451	3,131533919	0	14,8217993	11,50237335	0	0	0	0	15,39712399	79,91691208	0
MNG_thybas_CTG:96375	probable methyltransferase PMT24 (75702) PFAM: Putative S-adenosyl-L-methionine-dependent methyltransferase(PF03141.13:Methyltransf_29)	NA	NA	NA	NA	NA	NA	nsd	nsd	nsd	UE in St	UE in St	98,21733876	181,1738323	62,95166604	0	0	0	0	0	0	0	0	0	0	0	0	0	0	0	0	0,929238552	0,8184592	0	0	0	0	0	0	0	0	0,860563177
MNG_thybas_CTG:96508	GATA transcription factor 28-like (29730) PFAM: CCT motif(PF06203.11:CCT)	GO:0006355	regulation of transcription, DNA-templated	GO:0003700; GO:0008270; GO:0043565	transcription factor activity, sequence-specific DNA binding; zinc ion binding; sequence-specific DNA binding	NA	NA	nsd	nsd	nsd	UE in St	UE in St	5,000918441	13,96661412	5,037571448	0	0	0	0	0	0	0	0	0	0	0	0	0	0	0	0	0	0	0	0	0	0	0	0	0	0	0
MNG_thybas_CTG:98081	PFAM: Protein of unknown function (DUF1649)(PF07855.9:DUF1649)	GO:0008150	biological_process	NA	NA	NA	NA	nsd	nsd	nsd	UE in St	UE in St	0	2,963757747	3,179942008	13,81418235	0	36,76559354	0	8,447268312	25,40156012	5,633677634	7,478791475	5,354684077	0	1,871610043	0	1,397682909	1,381516787	0	0	0	0	0	0	0,830545974	0	0	0	11,50600299	3,467863401	0,860563177
MNG_thybas_CTG:98491	exonuclease 1 (75702) PFAM: XPG I-region(PF00867.15:XPG_I)	GO:0006281; GO:0090305; GO:0007062; GO:0031048; GO:0045132	DNA repair; nucleic acid phosphodiester bond hydrolysis; sister chromatid cohesion; chromatin silencing by small RNA; meiotic chromosome segregation	GO:0003677; GO:0003824; GO:0004518; GO:0004527; GO:0016788; GO:0035312	DNA binding; catalytic activity; nuclease activity; exonuclease activity; hydrolase activity, acting on ester bonds; 5'-3' exodeoxyribonuclease activity	GO:0005634	nucleus	nsd	nsd	nsd	UE in St	UE in St	0	0	0	0	0	0	132,712167	85,65530068	75,00045825	67,28864566	598,0789543	49,53975218	197,4359825	309,9854135	229,253255	178,8614819	600,8769112	29,13217078	39,33570846	25,81424697	25,19909959	11,07684575	286,6144311	21,04603497	23,07310906	26,71083445	26,94698512	45,8775719	250,57047	46,76300304
MNG_thybas_CTG:99304	inactive protein kinase SELMODRAFT_444075-like (75702) PFAM: Protein tyrosine kinase(PF07714.14:Pkinase_Tyr)	GO:0006468	protein phosphorylation	GO:0004672; GO:0005524	protein kinase activity; ATP binding	NA	NA	nsd	nsd	nsd	UE in St	UE in St	11,87280987	26,61348878	17,84522733	0	16,66717688	0	4,026992352	0	1,345341888	0	0	2,98969861	0	0	3,091354558	0	1,616374641	0	1,116786675	0	0	1,785568573	0	0,896989652	1,146808833	7,487642736	2,969846009	1,192440309	0,528849169	5,92928029
MNG_thybas_CTG:43566	peptidase: hypothetical protein (MER411906:S01.UNA) PFAM: ATPase family associated with various cellular activities (AAA)(PF00004.26:AAA)	GO:0035195	gene silencing by miRNA	NA	NA	GO:0035068	micro-ribonucleoprotein complex	nsd	nsd	UE in St	nsd	UE in St	0	37,52584872	18,09291125	0	0	0	0	0	0	0	0	0	0	2,030696897	0	0	0	0	0,873384451	0	0	0	0,381595324	0	0	0	0	0	0	0
MNG_thybas_CTG:53266	peptidase: hypothetical protein (MER570733:S33.UNW)	NA	NA	NA	NA	NA	NA	nsd	nsd	UE in St	nsd	UE in St	0	0	1,925542774	0	0	0	0	0	0	0	21,56696492	0	37,42298566	7,570662626	0	25,57759723	0	0	5,397802265	0	0	0	0	24,70874272	9,362752711	24,75113371	0	0	0	0
MNG_thybas_CTG:35933	peptidase: peptidase, M61 family protein (MER180410:M61.001) PFAM: M61 glycyl aminopeptidase(PF05299.9:Peptidase_M61)	NA	NA	NA	NA	NA	NA	nsd	nsd	UE in St	nsd	UE in St	0	0	0	0	0	0	0	0	0	0	0	1,784894692	0	0	0	0	0	0	0	0	0	0	0	0	0	0	0	0	0	0
MNG_thybas_CTG:94049	peptidase: similar to Type IV secretory pathway protease TraF (MER048965:S26.014) PFAM: Signal peptidase, peptidase S26(PF10502.6:Peptidase_S26)	NA	NA	NA	NA	NA	NA	nsd	nsd	UE in St	nsd	UE in St	0	0	0	0	0	0	3,526966694	0	0	0	0	2,436381255	0	0	0	0	1,865047662	0	0,649072598	0	0	0	0	0,980044249	0	2,888576245	2,838823391	0	0	0
MNG_thybas_CTG:47628	PFAM: C-terminal domain on Strawberry notch homologue(PF13871.3:Helicase_C_4)	GO:0006355; GO:0032259	regulation of transcription, DNA-templated; methylation	GO:0003676; GO:0008168	nucleic acid binding; methyltransferase activity	NA	NA	nsd	nsd	UE in St	nsd	UE in St	0	0	0	0	0	0	0	0	0	0	0	0	0	0	3,224602599	0	0	1,681035434	0	0	0	0	0	0	0	0	0	0	1,456502628	0
MNG_thybas_CTG:427	PFAM: Cyclophilin type peptidyl-prolyl cis-trans isomerase/CLD(PF00160.18:Pro_isomerase)	GO:0000413; GO:0006457; GO:0006396; GO:0035195	protein peptidyl-prolyl isomerization; protein folding; RNA processing; gene silencing by miRNA	GO:0000166; GO:0003676; GO:0003755; GO:0008270; GO:0016853; GO:0046872	nucleotide binding; nucleic acid binding; peptidyl-prolyl cis-trans isomerase activity; zinc ion binding; isomerase activity; metal ion binding	GO:0005730; GO:0035068	nucleolus; micro-ribonucleoprotein complex	nsd	nsd	UE in St	nsd	UE in St	0	12,75999519	0	0	0	0	9,821932566	2,111817078	5,644791138	0	2,804546803	3,569789385	4,073028479	3,743220087	5,329921652	6,988414545	1,381516787	3,466052442	4,295333367	3,716954207	3,147919998	1,580149179	5,451361778	6,64436779	0	6,796649988	5,459275753	6,276001628	7,802692652	6,02394224
MNG_thybas_CTG:61923	PFAM: Cytochrome P450(PF00067.19:p450)	NA	NA	NA	NA	NA	NA	nsd	nsd	UE in St	nsd	UE in St	16,58521378	0	12,48007391	50,46161418	0	0	0	4,223634156	0	0	0	0	0	3,743220087	0	0	0	3,466052442	0	4,794870927	2,360939999	1,580149179	0	0	0	0	0	0	0,017339317	0
MNG_thybas_CTG:70446	PFAM: Glucokinase(PF02685.13:Glucokinase)	GO:0006096; GO:0016310; GO:0051156	glycolytic process; phosphorylation; glucose 6-phosphate metabolic process	GO:0000166; GO:0004340; GO:0005524; GO:0016301; GO:0016740	nucleotide binding; glucokinase activity; ATP binding; kinase activity; transferase activity	NA	NA	nsd	nsd	UE in St	nsd	UE in St	0	0	0	0	0	0	0,892902961	1,055908539	0	0	0	0	0	0	1,332480413	0,698841454	0	0	0	0	0	0	0	0	0,855827487	4,531099992	2,183710301	1,046000271	0,86696585	0
MNG_thybas_CTG:42971	PFAM: Nanos RNA binding domain(PF05741.10:zf-nanos)	NA	NA	NA	NA	NA	NA	nsd	nsd	UE in St	nsd	UE in St	0	0	0	0	0	0	12,52742854	84,17702873	25,33570422	47,49190246	21,22107081	144,8263553	89,65550287	17,3498251	50,04796431	43,27925127	0	0	39,4359329	0	11,44268919	62,32108363	44,15603041	15,29865684	10,150114	0	0	133,7311347	18,57907817	6,153026716
MNG_thybas_CTG:78629	PFAM: Protein of unknown function (DUF3339)(PF11820.5:DUF3339)	NA	NA	NA	NA	NA	NA	nsd	nsd	UE in St	nsd	UE in St	0	3,182457428	1,60195571	0	0	0	248,7091906	133,4034848	185,337309	67,50272541	138,9839911	128,5481157	311,643701	360,1819948	353,3738055	256,1952772	106,1695651	215,1898659	392,7986912	246,6756659	329,3117808	298,8062098	239,2057548	289,0632207	53,79731585	149,7075437	294,6807866	165,602763	114,2574294	116,5374654
MNG_thybas_CTG:93816	PFAM: Protein tyrosine kinase(PF07714.14:Pkinase_Tyr)	GO:0006468; GO:0016567; GO:0006396	protein phosphorylation; protein ubiquitination; RNA processing	GO:0000166; GO:0004672; GO:0004674; GO:0004842; GO:0005524	nucleotide binding; protein kinase activity; protein serine/threonine kinase activity; ubiquitin-protein transferase activity; ATP binding	GO:0005730	nucleolus	nsd	nsd	UE in St	nsd	UE in St	0	4,713355196	0	0	0	0	0	1,055908539	0,940798523	1,126735527	0	0,892447346	0	0	0	0	1,381516787	0	0	0	0	0	0	0	0	0	0	0	0	0
MNG_thybas_CTG:56588	PFAM: Ribosomal protein S28e(PF01200.15:Ribosomal_S28e)	NA	NA	NA	NA	NA	NA	nsd	nsd	UE in St	nsd	UE in St	0	0	0	0	0	0	0	0	0,940798523	0	2,804546803	0	0,814605696	0	0	0	0	0	0	0	1,573959999	0	0	2,491637921	5,990792411	0	6,551130903	4,184001086	0,86696585	2,581689531
MNG_thybas_CTG:111859	PFAM: TonB dependent receptor(PF00593.21:TonB_dep_Rec)	GO:0006810	transport	GO:0004872	receptor activity	GO:0009279; GO:0016020	cell outer membrane; membrane	nsd	nsd	UE in St	nsd	UE in St	0	0	0	0	0	0	4,044850411	78,26394091	6,482101823	73,03499685	59,57792259	62,11433529	19,16767202	50,29951992	40,57402857	38,35940743	105,2301336	41,27201946	53,14281894	41,79715005	36,65752838	20,06789458	24,16770388	40,48911622	66,05276547	37,47219693	4,301909293	38,43004997	95,05413582	30,46393647
MNG_thybas_CTG:83123	PFAM: Translin family(PF01997.13:Translin)	NA	NA	NA	NA	NA	NA	nsd	nsd	UE in St	nsd	UE in St	50,35889899	0	26,41029726	53,80889682	79,3589287	30,16178904	0	0,654663294	0	0	0	0	0	0	0	0	0	0	1,393597048	0	0	0	0	0	0	7,215776737	0	0	0	0
MNG_thybas_CTG:32850	probable ADP-ribosylation factor GTPase-activating protein AGD15 (4098) PFAM: Putative GTPase activating protein for Arf(PF01412.15:ArfGap)	GO:0006396; GO:0035195	RNA processing; gene silencing by miRNA	NA	NA	GO:0005730; GO:0035068	nucleolus; micro-ribonucleoprotein complex	nsd	nsd	UE in St	nsd	UE in St	0	0	0	0	0	1,892207593	0	0	0	0	0	0	0	0	0	0	1,381516787	0,866513111	0	0	0	0	0	0	0,855827487	0	0	0	0	0,860563177
MNG_thybas_CTG:39822	probable GABA transporter 2 (2711) PFAM: Transmembrane amino acid transporter protein(PF01490.15:Aa_trans)	NA	NA	NA	NA	GO:0016020; GO:0016021	membrane; integral component of membrane	nsd	nsd	UE in St	nsd	UE in St	0	0	3,531493386	2,922230882	0	7,247155082	0	0	0	0	0	0	0	0	0	0	0	0	0	0,929238552	0,78698	0	0	0	0,855827487	1,132774998	0	0	0,86696585	0
MNG_thybas_CTG:104596	probable tRNA modification GTPase MnmE (75702) PFAM: MnmE helical domain(PF12631.4:MnmE_helical)	GO:0006400; GO:0006897; GO:0008033; GO:0035195	tRNA modification; endocytosis; tRNA processing; gene silencing by miRNA	GO:0000166; GO:0003924; GO:0005525	nucleotide binding; GTPase activity; GTP binding	GO:0005622; GO:0035068	intracellular; micro-ribonucleoprotein complex	nsd	nsd	UE in St	nsd	UE in St	9,066350391	11,64387268	0	6,827393969	0	3,822259338	35,56432492	42,86988668	27,65006859	42,68074176	69,12273021	37,00979144	79,22854996	89,84664014	44,69139305	53,31461456	79,92074611	65,90698719	45,14872628	55,3733253	40,51373038	17,3342365	0	35,14870561	115,5795022	67,80791138	46,51302941	47,50933233	65,03977809	85,7293037
MNG_thybas_CTG:62510	probable WRKY transcription factor 21 (75702)	NA	NA	NA	NA	NA	NA	nsd	nsd	UE in St	nsd	UE in St	5,341890153	15,32406041	26,98156825	0	18,72644198	16,50005021	0	25,04615055	3,716154166	56,52832138	192,8686837	48,66515378	20,56879382	93,72087293	20,93326729	28,11439171	0	0	30,21528394	56,43265724	1,133251199	43,77013227	3,834124451	18,88661544	20,74525829	0	25,83329286	163,8977825	65,59463623	0
MNG_thybas_CTG:43142	protein CUP-SHAPED COTYLEDON 3-like (57918)	NA	NA	NA	NA	NA	NA	nsd	nsd	UE in St	nsd	UE in St	0	0	0	0	0	0	0	5,459047147	0	0	0	0	0	22,85235863	0	0	0	0	0	0	0	0	0	0	1,309416056	35,35390769	0	0	0	3,089421806
MNG_thybas_CTG:70217	Putative dihydroflavonol-4-reductase (981085) PFAM: NAD dependent epimerase/dehydratase family(PF01370.18:Epimerase)	GO:0008152	metabolic process	GO:0003824; GO:0050662	catalytic activity; coenzyme binding	NA	NA	nsd	nsd	UE in St	nsd	UE in St	0	2,01354534	1,358266687	0	5,032329083	0	0	0	0	0	0	0	0	0	0	0	0	0	0	0	0	0	0	0	0	0	0	0	0	0
MNG_thybas_CTG:44163	putative Dol-P-Glc:Glc(2)Man(9)GlcNAc(2)-PP-Dol alpha-1,2-glucosyltransferase (75702) PFAM: DIE2/ALG10 family(PF04922.9:DIE2_ALG10)	GO:0006488	dolichol-linked oligosaccharide biosynthetic process	GO:0004583	dolichyl-phosphate-glucose-glycolipid alpha-glucosyltransferase activity	GO:0005789; GO:0016020; GO:0016021	endoplasmic reticulum membrane; membrane; integral component of membrane	nsd	nsd	UE in St	nsd	UE in St	0	13,14460497	0	0	0	0	0	0	0	0	0	0	0	0	0	7,98076941	0	0	0	0	0	0	0	0	0	0	0	0	0	0
MNG_thybas_CTG:78436	putative pre-mRNA-splicing factor ATP-dependent RNA helicase DHX16 (75702) PFAM: Oligonucleotide/oligosaccharide-binding (OB)-fold(PF07717.13:OB_NTP_bind)	GO:0008152	metabolic process	GO:0000166; GO:0003676; GO:0004386; GO:0005524; GO:0008026; GO:0016787	nucleotide binding; nucleic acid binding; helicase activity; ATP binding; ATP-dependent helicase activity; hydrolase activity	NA	NA	nsd	nsd	UE in St	nsd	UE in St	0	6,779690113	0	0	0	0	19,2420588	9,714358559	6,058742488	10,44483833	6,525245562	5,470702232	3,983421852	8,61876425	4,370535754	20,42713571	5,470806476	8,647800843	6,447772643	5,110812034	6,508324596	6,415405668	16,04517483	18,35506602	23,49246453	13,87649372	8,26534349	23,00154597	0	17,62433387
MNG_thybas_CTG:114114	ras-related protein RABF2a (75702) PFAM: Ras family(PF00071.19:Ras)	GO:0007264; GO:0015031	small GTPase mediated signal transduction; protein transport	GO:0005525	GTP binding	GO:0005622	intracellular	nsd	nsd	UE in St	nsd	UE in St	0	0	0	0	0	0	0,892902961	5,279542695	1,881597046	0	0	0	6,516845566	7,486440174	6,662402065	1,397682909	2,763033574	0,866513111	3,340814841	2,787715655	3,934899998	0	1,817120593	0,830545974	5,990792411	2,265549996	2,183710301	2,092000543	2,600897551	2,581689531
MNG_thybas_CTG:104183	RFAM: Archaeal large subunit ribosomal RNA(RF02540:LSU_rRNA_archaea)	NA	NA	NA	NA	NA	NA	nsd	nsd	UE in St	nsd	UE in St	0	0	0	0	0	0	0	3,167725617	5,832950842	1,126735527	0	0	0	1,179114327	1,532352475	0	0	3,7606669	0,477259263	0	0	0	0	0	0	0	1,091855151	1,046000271	0	1,721126354
MNG_thybas_CTG:22259	RFAM: Archaeal large subunit ribosomal RNA(RF02540:LSU_rRNA_archaea)	NA	NA	NA	NA	NA	NA	nsd	nsd	UE in St	nsd	UE in St	0	0	0	0	0	0	0,892902961	3,167725617	0	0	0	0	0	0	0	0	0	0	0	0	0	0	0	0	0	0	0	0	0	0
MNG_thybas_CTG:30864	RFAM: Bacterial small subunit ribosomal RNA(RF00177:SSU_rRNA_bacteria)	NA	NA	NA	NA	NA	NA	nsd	nsd	UE in St	nsd	UE in St	0,874286441	0	0,798980404	0	1,287040686	9,461037966	0	2,111817078	0	4,506942107	0	0,892447346	0	0,935805022	0	0	1,381516787	0,866513111	0	0	0	0	0	0	0,744569914	0	0	0	2,600897551	0,963830758
MNG_thybas_CTG:33330	RFAM: Eukaryotic large subunit ribosomal RNA(RF02543:LSU_rRNA_eukarya)	NA	NA	NA	NA	NA	NA	nsd	nsd	UE in St	nsd	UE in St	0	0	0	0	0	0	0	1,446594698	0,41395135	0,495763632	1,449015848	1,784894692	0	0	0	0	0	0	0	0	0	0	0	0	0	0	0	0	0	0
MNG_thybas_CTG:96785	Serine/threonine protein phosphatase 2A 59 kDa regulatory subunit B eta isoform (981085) PFAM: Protein phosphatase 2A regulatory B subunit (B56 family)(PF01603.17:B56)	NA	signal transduction; regulation of protein phosphatase type 2A activity; gene silencing by miRNA	NA	protein phosphatase type 2A regulator activity	NA	protein phosphatase type 2A complex; micro-ribonucleoprotein complex	nsd	nsd	UE in St	nsd	UE in St	5,883947746	65,05938443	35,60256681	51,48439499	69,16556647	51,1842154	60,76204646	38,27668454	55,10256949	43,54832811	34,25286496	49,44158298	57,40526338	23,479348	43,38556224	40,35809399	28,39016997	53,68915233	27,07969058	14,17088791	33,62765538	26,48330025	21,22396852	37,73170359	120,0811547	196,5024789	150,2829429	83,6381817	43,50434637	200,2444457
MNG_thybas_CTG:89933	thermospermine synthase ACAULIS5 (75702) PFAM: Spermine/spermidine synthase(PF01564.14:Spermine_synth)	GO:0008152	metabolic process	GO:0003824	catalytic activity	NA	NA	nsd	nsd	UE in St	nsd	UE in St	0	0	0	15,11590338	0	0	50,48473339	0	23,93391442	0	0	0	274,5547037	283,4553411	258,7277218	0	0	0	21,29053572	43,30251651	9,609025795	0	0	0	130,830348	111,408421	179,6210908	0	0	2,469816318
MNG_thybas_CTG:77939	transcription factor DIVARICATA (75702)	GO:0006351; GO:0006355; GO:0035195	transcription, DNA-templated; regulation of transcription, DNA-templated; gene silencing by miRNA	GO:0003677	DNA binding	GO:0005634; GO:0035068	nucleus; micro-ribonucleoprotein complex	nsd	nsd	UE in St	nsd	UE in St	0	0	0	0	0	0	0	0	1,806333164	9,058953636	0	0	0	0	0	0	0	0	0	0	0	0	0	0	0	0	0	0	0	0
MNG_thybas_CTG:104436	transcription initiation factor TFIID subunit 14b-like (75702) PFAM: YEATS family(PF03366.13:YEATS)	GO:0006355	regulation of transcription, DNA-templated	NA	NA	NA	NA	nsd	nsd	UE in St	nsd	UE in St	0	0	0	0	0	0	0	0	0	0	0	0	0	0	0	0	0	0	0	0	0	0	0	0	0	0	0	0	0	0
MNG_thybas_CTG:78718	transcriptional corepressor LEUNIG_HOMOLOG (2711)	NA	NA	NA	NA	NA	NA	nsd	nsd	UE in St	nsd	UE in St	0	8,212550093	0	0	0	0	167,0085697	24,54987353	99,24483619	0	21,62305585	32,6546484	89,73696344	115,3192528	75,64491304	44,48125858	0	0,069321049	120,6606869	0	58,77166637	80,88783649	0	139,0084796	42,72290817	196,2306129	307,1497724	263,1841283	0	212,7656399
MNG_thybas_CTG:82943	tRNA (guanine-N(7)-)-methyltransferase non-catalytic subunit wdr4 (75702)	GO:0008033; GO:0030488; GO:0036265	tRNA processing; tRNA methylation; RNA (guanine-N7)-methylation	NA	NA	GO:0005634	nucleus	nsd	nsd	UE in St	nsd	UE in St	0	9,750989229	6,439782057	0	0	12,22366105	8,080771793	28,12940348	31,04635126	48,28061733	60,41928663	44,80978125	57,0223987	35,53251668	49,30177528	43,32817018	49,73460432	29,75606022	32,93088915	12,14514787	22,53123739	26,35688831	34,52529126	15,46476603	47,92633929	23,96951896	36,77368147	38,35682995	24,47444595	36,14365344
MNG_thybas_CTG:78245	U1 small nuclear ribonucleoprotein A-like (75702)	NA	NA	GO:0000166; GO:0003676	nucleotide binding; nucleic acid binding	NA	NA	nsd	nsd	UE in St	nsd	UE in St	0	0	0	0	0	0	0	0	0	0	0	0	0	0	0	0	0	0	0	0	0	0	0	0	0	0	0	0	0	0
MNG_thybas_CTG:112659	ubiquitin thioesterase otubain-like (75702) peptidase: hypothetical protein (MER511435:C65.UNW) PFAM: Peptidase C65 Otubain(PF10275.6:Peptidase_C65)	GO:0016579	protein deubiquitination	GO:0016787	hydrolase activity	NA	NA	nsd	nsd	UE in St	nsd	UE in St	0	2,526358385	1,442159629	0	0	0	0	0	0	0	0	0	0	0	0	0,880540233	0	0	0	0	0	0	0	2,823856311	0	0	0	0	0	0
MNG_thybas_CTG:32405	ubiquitin/60s ribosomal protein L40 fusion protein (1485682) PFAM: Ubiquitin family(PF00240.20:ubiquitin)	GO:0006412	translation	GO:0003735	structural constituent of ribosome	GO:0005840	ribosome	nsd	nsd	UE in St	nsd	UE in St	0	0	0	0	0	0	0	1,055908539	0	0	0	0	0	0	1,332480413	0	0	0,866513111	0	0	0	0	0	0	0	0	0	0	0	0
MNG_thybas_CTG:52284	uncharacterized LOC103323219 (102107)	GO:0006412	translation	GO:0003735; GO:0019843	structural constituent of ribosome; rRNA binding	GO:0005840	ribosome	nsd	nsd	UE in St	nsd	UE in St	0	5,972763704	0	17,06848492	0	0	245,9144044	224,6128644	304,7246416	125,0338414	1195,905499	387,4470909	1226,185223	501,2733179	773,6381277	1425,748382	3589,857555	6411,859078	441,4266375	554,2536265	610,0747655	1385,190374	1280,524882	4196,790333	0	0	0	0	34,39253528	16,64329185
MNG_thybas_CTG:34325	uncharacterized LOC105109811 (75702) PFAM: MuDR family transposase(PF03108.12:DBD_Tnp_Mut)	NA	NA	GO:0003676; GO:0008270	nucleic acid binding; zinc ion binding	NA	NA	nsd	nsd	UE in St	nsd	UE in St	0	0	9,735576224	0	0	0	0	0	0	0	0	0	0	0	0	0	0	0	0	0	0	0	0	0	0	6,796649988	0	0	0	0
MNG_thybas_CTG:83355	uncharacterized LOC105109860 (75702) peptidase: predicted protein (MER135573:S12.A01)	NA	NA	NA	NA	NA	NA	nsd	nsd	UE in St	nsd	UE in St	0	35,83658222	53,49972786	0	11,10716112	45,58328092	0	0	0	0	0	0	0	0	0	0	0	0	0	0	0	0	0	0	0	0	0	0	0	0
MNG_thybas_CTG:78716	uncharacterized LOC105113765 (75702) PFAM: Protein of unknown function (DUF1336)(PF07059.9:DUF1336)	NA	NA	NA	NA	NA	NA	nsd	nsd	UE in St	nsd	UE in St	4,292746424	2,54898249	0	7,000071248	0	7,90942774	0	0	0	0	0	11,6018155	0	0	0	9,008066348	0	0	0	0	0	0	0	9,285503986	0	6,264245739	0,622357436	0	0	4,690069315
MNG_thybas_CTG:103397	uncharacterized LOC105114559 (75702)	NA	NA	NA	NA	NA	NA	nsd	nsd	UE in St	nsd	UE in St	0	0,173451471	2,089333757	0	0	0	7,170010773	2,893189397	3,979577752	0	0,934848934	5,809832223	11,38004157	4,566728506	3,357850641	7,994746239	0	4,54919383	1,837448163	0	0,0865678	2,749459572	3,416186715	1,096320685	3,423309949	9,164149733	12,64368264	7,803162025	0,632885071	12,16836332
MNG_thybas_CTG:43994	uncharacterized LOC105115877 (75702)	NA	NA	NA	NA	NA	NA	nsd	nsd	UE in St	nsd	UE in St	0	5,950139599	2,536762783	0	0	0	4,339508388	4,1919569	0	0	0	0	0	0	0	2,313165214	0,732203897	3,370736	0	0	0	0	0	2,798939931	21,01056481	18,35095497	44,68963131	4,539641178	0	15,06846123
MNG_thybas_CTG:107634	uncharacterized LOC105117603 (75702)	GO:0010628	positive regulation of gene expression	NA	NA	NA	NA	nsd	nsd	UE in St	nsd	UE in St	0	6,018011914	11,24165429	0	0	56,14179929	0	2,523621408	3,321018786	0	0	7,65719823	0	0	0	5,339148712	0	0	0	0	0	12,38836957	0	0	17,39897282	9,311410483	24,21734724	28,78592747	5,782662221	14,45746138
MNG_thybas_CTG:108248	uncharacterized LOC105121792 (75702)	NA	NA	NA	NA	NA	NA	nsd	nsd	UE in St	nsd	UE in St	0	0	23,68577408	14,96979183	0	0	106,3000974	109,4026837	154,5731973	64,69715395	43,93789992	78,78525172	90,6900521	175,5663801	199,8720619	147,3996396	71,23100553	125,644401	65,36542866	99,68871182	83,89206795	78,89684853	43,61089423	54,72467421	134,8270623	159,0529375	214,0036095	128,3337733	58,90165987	198,4028405
MNG_thybas_CTG:35169	uncharacterized LOC105124291 (75702) PFAM: PB1 domain(PF00564.21:PB1)	NA	NA	NA	NA	NA	NA	nsd	nsd	UE in St	nsd	UE in St	0	0	0	0	0	34,47602235	0	0	0	0	0	0	0	0	0	0	0	0	0,477259263	0	0,78698	1,580149179	0	0	0,855827487	1,132774998	0	0	0	0
MNG_thybas_CTG:111477	uncharacterized LOC105127338 (75702)	GO:0006396	RNA processing	NA	NA	GO:0005730	nucleolus	nsd	nsd	UE in St	nsd	UE in St	0	0	0	0	0	0	17,1615949	3,590089033	19,96374466	0	18,89329696	11,69106023	13,18032016	0	8,248053756	8,616715133	20,63986079	0	2,820602244	3,23375016	0	0	11,72042782	13,87842322	0	23,17657646	34,40435579	17,3322245	2,696263794	22,66723408
MNG_thybas_CTG:111108	uncharacterized LOC105133892 (75702)	NA	NA	NA	NA	NA	NA	nsd	nsd	UE in St	nsd	UE in St	0	0	0	0	0,012870407	0	11,20593215	1,055908539	0	0	0	0	0	0	0	0	0	0	0	0	0	0	0	0	0	1,132774998	0	0	0	0
MNG_thybas_CTG:111117	uncharacterized LOC105133892 (75702)	NA	NA	NA	NA	NA	NA	nsd	nsd	UE in St	nsd	UE in St	85,84618562	39,14724291	32,64234441	15,22216632	0	43,48293049	13,07209934	7,539186968	10,80036704	9,554717268	35,06618353	14,99311542	9,701953836	4,164332347	6,502504415	8,358143795	32,5485355	17,51222996	10,75742379	13,24164936	6,712939396	23,4968183	26,38459101	16,45311574	20,10338768	21,63600246	12,94940209	10,16712264	45,55905543	28,19204968
MNG_thybas_CTG:6272	uncharacterized LOC105134066 (75702)	NA	NA	NA	NA	NA	NA	nsd	nsd	UE in St	nsd	UE in St	18,61355832	56,13040435	35,09121935	14,69085161	41,42983969	27,19102311	0	0	2,229692499	1,126735527	0	0,892447346	0	0	1,332480413	2,096524363	0	0	2,386296315	0	1,573959999	3,160298359	0	0	0,855827487	2,265549996	2,183710301	1,046000271	0	0,860563177
MNG_thybas_CTG:37228	uncharacterized LOC105142749 (75702) PFAM: TLC domain(PF03798.13:TRAM_LAG1_CLN8)	GO:0008152; GO:0032259	metabolic process; methylation	GO:0008168	methyltransferase activity	NA	NA	nsd	nsd	UE in St	nsd	UE in St	0	0	7,007058144	0	0	0	0	0	0,940798523	0	0	0	0	0	0	0	0	0	0	0	0	0	0	0	0	0	0	0	0	0
MNG_thybas_CTG:43907	uncharacterized LOC105169991 (4182) PFAM: Cytochrome c oxidase subunit VII(PF02238.12:COX7a)	NA	NA	NA	NA	NA	NA	nsd	nsd	UE in St	nsd	UE in St	0	0	0	0	0	0	4,366295477	5,649110684	15,41968779	27,07545471	42,32061126	20,59768475	21,2530626	7,879478283	0	3,626987149	18,24983675	0	3,240590396	10,31454792	10,90754279	0	27,11143925	0	21,19028859	25,9518752	33,29066354	24,50778636	44,30195495	4,388872203
MNG_thybas_CTG:32797	UNKNOWN ANNOTATION	NA	NA	NA	NA	NA	NA	nsd	nsd	UE in St	nsd	UE in St	0	0	8,517131108	10,82553713	0	0	0	0	0	0	0	0	0	0	0	0,160733535	0	0	0,711116302	0	0	0	0	0	0	0	0	0	0	0
MNG_thybas_CTG:77948	UNKNOWN ANNOTATION	NA	NA	NA	NA	NA	NA	nsd	nsd	UE in St	nsd	UE in St	15,60601297	9,260800288	0	0	0	0	0	0	0	0	0	0	0	0	0	0	0	0	0	0	0	0	0	0	0	0	0	0	0	0
MNG_thybas_CTG:26039	UNKNOWN ANNOTATION	NA	NA	NA	NA	NA	NA	nsd	nsd	UE in St	nsd	UE in St	0	0	0	0	0	0	0	0	0	1,126735527	1,869697869	0	0,814605696	1,871610043	0	0	4,14455036	0	0	0	0	0	0	0	0	0	0	0	0	0
MNG_thybas_CTG:52210	UNKNOWN ANNOTATION	NA	NA	NA	NA	NA	NA	nsd	nsd	UE in St	nsd	UE in St	5,551718899	4,600234671	5,636806751	3,546525661	5,431311695	5,790155235	0	0	0	83,37842899	110,3121743	0	0	0	0	0	70,45735612	47,65822108	0	104,0747178	55,08859997	0	0	0	47,92633929	0	0	10,46000271	113,5725264	0
MNG_thybas_CTG:53457	UNKNOWN ANNOTATION	NA	NA	NA	NA	NA	NA	nsd	nsd	UE in St	nsd	UE in St	7,798635052	2,571606595	0	2,284653235	0	11,67492085	15,60794375	41,07484217	31,67668627	20,29250684	30,55086318	42,83747261	8,048304274	24,25606616	63,49269168	90,73058603	42,136262	86,65131106	22,02551499	33,12735437	14,08694199	16,51255892	0	46,3112435	146,6118068	93,92970283	44,19829649	173,6360451	101,4089955	242,2915625
MNG_thybas_CTG:51411	UNKNOWN ANNOTATION	NA	NA	NA	NA	NA	NA	nsd	nsd	UE in St	nsd	UE in St	0,542057593	0	0	0	9,26669294	7,190388854	1,035767434	0	0	0	0	0	2,70449091	1,890326144	2,425114352	1,593358516	0	1,265109141	0	0	0	0,932288016	0	0	0,98420161	0	0	0	1,179073556	0
MNG_thybas_CTG:39826	UNKNOWN ANNOTATION	NA	NA	NA	NA	NA	NA	nsd	nsd	UE in St	nsd	UE in St	4,117889136	0	1,925542774	11,55609485	10,36067752	0	0	0	0	0	0	0	0,814605696	0	0	0	0	0	0	0	0	0	0	0,830545974	0,855827487	1,132774998	3,275565452	1,046000271	0	1,721126354
MNG_thybas_CTG:24695	UNKNOWN ANNOTATION	NA	NA	NA	NA	NA	NA	nsd	nsd	UE in St	nsd	UE in St	0	0	0	0	0	0	0	0	0,940798523	0	2,804546803	0	0	1,871610043	0	1,397682909	0	0,866513111	0,477259263	0,929238552	0	1,580149179	5,451361778	0,830545974	1,711654975	4,531099992	2,183710301	3,138000814	0,86696585	2,581689531
MNG_thybas_CTG:62624	UNKNOWN ANNOTATION	NA	NA	NA	NA	NA	NA	nsd	nsd	UE in St	nsd	UE in St	0	0	0	0	0	0	8,295068503	0	0	0	6,8430942	0	3,763478314	5,61483013	7,755036003	0	0	0	2,916054097	3,85633999	2,148455399	0	0	2,126197693	4,475977759	0	3,286484003	0	0	11,04102556
MNG_thybas_CTG:62657	UNKNOWN ANNOTATION	NA	NA	NA	NA	NA	NA	nsd	nsd	UE in St	nsd	UE in St	0	0	2,736507884	0	0	0	0	0	0	0	0	0	0	0	0	0	0	0	0	0	0,8027196	0	0	3,305572975	0,830152663	0	0	0	1,725262042	0
MNG_thybas_CTG:62677	UNKNOWN ANNOTATION	NA	NA	NA	NA	NA	NA	nsd	nsd	UE in St	nsd	UE in St	0	0	0	0	0	0	0	0	0	54,09457264	74,99358152	0	0	0	0	0	59,88875271	26,93989261	0,954518526	58,5791983	33,05315998	0	0	0	27,78016024	0	0	4,288601113	58,3728107	0
MNG_thybas_CTG:62707	UNKNOWN ANNOTATION	NA	NA	NA	NA	NA	NA	nsd	nsd	UE in St	nsd	UE in St	1,206515288	1,221701667	0	0	0	0	338,2316414	481,1564031	516,2443735	596,5839268	415,820806	525,6871848	315,0324607	338,2467251	375,9326989	434,9309676	536,1390346	466,747287	308,0517639	274,106788	415,1791686	340,901384	393,7518613	428,9354681	630,1115458	823,0629858	872,1520571	1129,460633	730,0806122	925,3894012
MNG_thybas_CTG:62725	UNKNOWN ANNOTATION	NA	NA	NA	NA	NA	NA	nsd	nsd	UE in St	nsd	UE in St	0	0	0	4,914661028	0	0	0	0	0	0	0	41,91825185	0	0	0	0	0	0	0	0	0	0	0	0	0	0	0	0	0	0,860563177
MNG_thybas_CTG:62996	UNKNOWN ANNOTATION	NA	NA	NA	NA	NA	NA	nsd	nsd	UE in St	nsd	UE in St	0	0	0	0	0	0	15,30435674	42,88044577	33,03143614	7,402652411	6,749609306	25,66678567	11,28228889	19,42731225	41,04039672	27,35265453	11,05213429	16,94033131	18,50334163	7,526832269	8,452165195	19,02499612	1,817120593	12,99804449	30,74988162	51,30337966	82,675272	71,06525844	10,77638552	172,801086
MNG_thybas_CTG:102130	condensin complex subunit 3-like (75702) PFAM: Nuclear condensing complex subunits, C-term domain(PF12719.4:Cnd3)	GO:0035195	gene silencing by miRNA	NA	NA	GO:0035068	micro-ribonucleoprotein complex	nsd	nsd	UE in St	nsd	UE in St	69,19977179	29,84873578	23,26630937	0	0	0	0	0	0	228,727312	267,3667952	0	0	0	0	0	147,8222962	109,1806519	0	233,2388765	97,58551995	0	0	0	117,2483658	0	0	28,24200733	278,2960379	0
MNG_thybas_CTG:102945	LMBR1 domain-containing protein 2 homolog A (75702) PFAM: LMBR1-like membrane protein(PF04791.13:LMBR1)	GO:0035195	gene silencing by miRNA	NA	NA	GO:0016020; GO:0016021; GO:0035068	membrane; integral component of membrane; micro-ribonucleoprotein complex	nsd	nsd	UE in St	nsd	UE in St	11,73292404	10,08280943	27,60876786	14,22595125	0	11,58031047	51,90444909	24,2858964	29,16475421	0	52,65069199	41,05257792	38,2864677	24,89241358	19,98720619	19,56756072	34,53791967	24,2623671	19,39581645	23,23096379	15,73959999	14,22134261	10,90272356	17,44146545	33,377272	30,58492494	35,38702543	0	32,07773646	47,33097474
MNG_thybas_CTG:105415	PFAM: Myosin head (motor domain)(PF00063.18:Myosin_head)	GO:0006606; GO:0007062; GO:0008152; GO:0009630; GO:0009791; GO:0009880; GO:0010072; GO:0010090; GO:0010154; GO:0010431; GO:0016049; GO:0030048; GO:0045595; GO:0048467; GO:0051301; GO:0051645; GO:0051646; GO:0060151; GO:0090436	protein import into nucleus; sister chromatid cohesion; metabolic process; gravitropism; post-embryonic development; embryonic pattern specification; primary shoot apical meristem specification; trichome morphogenesis; fruit development; seed maturation; cell growth; actin filament-based movement; regulation of cell differentiation; gynoecium development; cell division; Golgi localization; mitoch…	GO:0000166; GO:0003774; GO:0003779; GO:0005524; GO:0042802	nucleotide binding; motor activity; actin binding; ATP binding; identical protein binding	GO:0016459	myosin complex	nsd	nsd	UE in St	nsd	UE in St	0	10,18084722	0	0	0	57,63664329	0	0	0	0	0	3,489469123	0,024438171	6,681647855	4,024090847	0	4,255071703	0	2,978097801	0	0	0	3,797782039	0	0	0	0	2,290740594	12,01614668	0
MNG_thybas_CTG:106514	protein farnesyltransferase subunit beta (75702)	GO:0018343; GO:0042127	protein farnesylation; regulation of cell proliferation	GO:0003824	catalytic activity	GO:0005965	protein farnesyltransferase complex	nsd	nsd	UE in St	nsd	UE in St	0	30,85927914	0	3,519959926	0	0	122,3277056	45,73139882	133,8662218	67,60413161	28,52224099	51,32464688	50,04937394	50,53347117	66,62402065	48,05932682	32,2031563	37,26006375	29,87642986	39,95725772	37,77503998	48,24195445	36,96023286	62,65638826	115,451128	139,9316955	171,170132	66,16997717	30,36981374	172,8613254
MNG_thybas_CTG:106697	UNKNOWN ANNOTATION	NA	NA	NA	NA	NA	NA	nsd	nsd	UE in St	nsd	UE in St	0	5,640943498	0,387505496	1,315003897	0	0,700116809	0	0	0	0	0	0	0	0	1,598976495	0	0	0	0	0	0	0	0	1,403622696	0	0	0	0	0	0
MNG_thybas_CTG:107097	pentatricopeptide repeat-containing protein At4g16390, chloroplastic-like (75702) PFAM: PPR repeat family(PF13041.3:PPR_2)	NA	NA	NA	NA	NA	NA	nsd	nsd	UE in St	nsd	UE in St	1,512515543	0	0	0	0	0	0	0	0	4,506942107	8,41364041	0	0	0	0	0	5,526067147	2,599539332	0	11,15086262	7,082819996	0	0	0	0	0	0	0	6,935726802	0
MNG_thybas_CTG:108790	NHL repeat-containing protein 2 (75702) PFAM: Haloacid dehalogenase-like hydrolase(PF13419.3:HAD_2)	NA	NA	NA	NA	NA	NA	nsd	nsd	UE in St	nsd	UE in St	18,09772932	35,76116854	20,08636736	0	20,2580204	0	0	0	1,759293238	0	0	2,713039932	5,034263199	0,224593205	0	4,276909701	9,684432675	0	2,076077794	0	0,5744954	0	0	2,001615797	0	0	0	14,2674437	0	0
MNG_thybas_CTG:110372	protein SUPPRESSOR OF npr1-1, CONSTITUTIVE 1-like (75702) PFAM: TIR domain(PF01582.17:TIR)	NA	NA	NA	NA	NA	NA	nsd	nsd	UE in St	nsd	UE in St	0	0	10,54254643	0	12,62586913	0	110,5056704	149,9390125	71,90523111	130,7013211	128,5978194	162,425417	202,8368182	243,5338989	135,9130021	210,3512778	204,4644844	133,2177256	98,79266744	82,55355293	64,79206336	74,26701143	88,05766393	77,24077556	112,9692283	61,16984989	77,270589	102,5080266	96,23320938	92,97524565
MNG_thybas_CTG:110507	long chain acyl-CoA synthetase 8 (75702) PFAM: AMP-binding enzyme(PF00501.25:AMP-binding)	GO:0008152	metabolic process	GO:0003824; GO:0016874	catalytic activity; ligase activity	GO:0005783; GO:0005794; GO:0009941; GO:0016020; GO:0016021	endoplasmic reticulum; Golgi apparatus; chloroplast envelope; membrane; integral component of membrane	nsd	nsd	UE in St	nsd	UE in St	0	7,119051687	9,635703673	0	0	12,96162201	33,28742237	21,87842493	75,84717692	14,17433293	39,05798848	39,26768323	6,655328534	23,39512554	43,91855441	14,29829616	5,871446344	23,82911054	21,0471335	25,46113632	9,593286195	13,19424565	0	17,98962579	46,12054329	86,24948834	94,57649314	24,14168626	21,44873514	59,45630991
MNG_thybas_CTG:115365	UNKNOWN ANNOTATION	NA	NA	NA	NA	NA	NA	nsd	nsd	UE in St	nsd	UE in St	0	0	0	2,656573529	0	0	3,134089391	20,50574383	22,18402917	11,53777179	4,384441502	0	0	0	0	7,610383439	0	2,660195249	2,48652076	0	4,265431598	7,458304127	7,432023225	2,018226716	0	10,28559698	6,616642212	0	0	6,015336608
MNG_thybas_CTG:1600	probable LRR receptor-like serine/threonine-protein kinase At4g08850 (75702)	NA	NA	NA	NA	NA	NA	nsd	nsd	UE in St	nsd	UE in St	0	0	0	0	0	0	0	0	21,48783826	0	10,38617166	10,54872763	15,83593472	0	0,039974412	16,82810222	7,004290109	0	11,96011713	10,11011544	7,082819996	8,927842863	0	0	0	0	0	19,41376504	23,52945318	0
MNG_thybas_CTG:17475	GDSL esterase/lipase EXL3-like (71139)	GO:0006629; GO:0019761	lipid metabolic process; glucosinolate biosynthetic process	GO:0016298; GO:0016788	lipase activity; hydrolase activity, acting on ester bonds	NA	NA	nsd	nsd	UE in St	nsd	UE in St	1,975887356	0	0	0	0	0	105,558988	381,3519279	353,4297811	178,6889872	158,9149704	194,3214851	9,042123222	36,12207384	68,63606607	92,06537321	87,76776146	50,90764525	52,11671152	90,09896997	71,35547656	93,98727319	98,50610734	53,44563341	186,7158829	82,26212035	292,8464699	181,5751871	525,2772694	259,2532627
MNG_thybas_CTG:23453	UNKNOWN ANNOTATION	NA	NA	NA	NA	NA	NA	nsd	nsd	UE in St	nsd	UE in St	2,622859322	7,541368313	2,225160425	0	1,917690622	3,784415186	0	1,034790368	0,940798523	2,253471054	2,804546803	1,784894692	0	0	2,664960826	2,096524363	0	0	1,909037052	0,929238552	1,573959999	0	0	0,830545974	3,423309949	6,796649988	1,091855151	6,276001628	3,467863401	1,721126354
MNG_thybas_CTG:3433	sericin 1-like (75702)	GO:0035195	gene silencing by miRNA	NA	NA	GO:0035068	micro-ribonucleoprotein complex	nsd	nsd	UE in St	nsd	UE in St	0	0	8,573059736	5,406127131	0	0	6,250320724	2,111817078	2,822395569	0	14,02273402	6,247131423	0,814605696	0	1,332480413	0,698841454	1,381516787	0	0	0	0	0	0	0	0	0	2,183710301	2,092000543	2,600897551	0,860563177
MNG_thybas_CTG:37951	serine/threonine-protein kinase AFC2 (75702)	NA	NA	NA	NA	NA	NA	nsd	nsd	UE in St	nsd	UE in St	0	0	0	0	0,69500197	0	0	2,111817078	0,940798523	0	1,869697869	0	0,814605696	0	0	0	0	0	0	0	2,360939999	0	1,817120593	0	0,855827487	0	0	0	1,733931701	0,860563177
MNG_thybas_CTG:41290	PFAM: Calcium-activated chloride channel(PF04547.9:Anoctamin)	GO:0008150	biological_process	GO:0003674	molecular_function	GO:0016020; GO:0016021	membrane; integral component of membrane	nsd	nsd	UE in St	nsd	UE in St	0	2,518817016	10,77425075	6,043704778	4,697698504	11,35324556	2,285831579	4,223634156	1,881597046	0	1,224652104	0,892447346	0,814605696	1,871610043	0	0,92247072	0	0	0,610891857	0	0	1,580149179	0	0	2,567482462	0	0	0	1,733931701	0
MNG_thybas_CTG:41815	PFAM: Uracil phosphoribosyltransferase(PF14681.3:UPRTase)	GO:0008152; GO:0016310; GO:0044206; GO:0044211	metabolic process; phosphorylation; UMP salvage; CTP salvage	GO:0000166; GO:0004849; GO:0005524; GO:0016301; GO:0016740	nucleotide binding; uridine kinase activity; ATP binding; kinase activity; transferase activity	NA	NA	nsd	nsd	UE in St	nsd	UE in St	0	0	0	0	0	0	0	0	0	1,126735527	0	0	0	0	0	0	0	0	0	0	0	0	0	0	0	0	0	1,046000271	0	0
MNG_thybas_CTG:42163	DNA-directed RNA polymerase III subunit rpc1 (75702) PFAM: RNA polymerase Rpb1, domain 2(PF00623.17:RNA_pol_Rpb1_2)	GO:0006351; GO:0006396	transcription, DNA-templated; RNA processing	GO:0003677; GO:0003899; GO:0016740; GO:0016779	DNA binding; DNA-directed RNA polymerase activity; transferase activity; nucleotidyltransferase activity	GO:0005730	nucleolus	nsd	nsd	UE in St	nsd	UE in St	5,044632763	3,016547325	6,096220483	9,69649338	0	0	0	0	0	0	0	0	0	0	1,332480413	0	0	0	0	0	0	0	0	0	1,420673629	0	0	0	0,86696585	0
MNG_thybas_CTG:42530	CDP-diacylglycerol--inositol 3-phosphatidyltransferase 1-like (102107)	GO:0008654	phospholipid biosynthetic process	GO:0016740; GO:0016780	transferase activity; phosphotransferase activity, for other substituted phosphate groups	GO:0016020; GO:0016021	membrane; integral component of membrane	nsd	nsd	UE in St	nsd	UE in St	0	0	0	0	0	0	0,892902961	0	0	0	0	0	0	0	0	1,397682909	0	0	0	0	0	0	0	0	0,855827487	0	2,183710301	1,046000271	0	0
MNG_thybas_CTG:44263	PFAM: Cyclin, N-terminal domain(PF00134.20:Cyclin_N)	NA	NA	NA	NA	NA	NA	nsd	nsd	UE in St	nsd	UE in St	0	0	0	0	0	0	1,026838405	0	0	0	0	0	0,977526835	0	0	0	0	0	0,65384519	0	0	0	0	0	0	0	0	0	0	0
MNG_thybas_CTG:45446	probable galacturonosyltransferase 3 (75702) PFAM: Glycosyl transferase family 8(PF01501.17:Glyco_transf_8)	NA	NA	NA	NA	NA	NA	nsd	nsd	UE in St	nsd	UE in St	0	0	0	0	0	0	2,232257401	2,470825981	0	0	3,860926099	0	8,528921634	0	5,249972827	3,0749024	0	5,511023383	3,818074104	0	3,147919998	7,331892192	3,743268421	1,59464827	25,97436424	39,97562968	13,97574593	14,28836371	2,583558234	7,934392493
MNG_thybas_CTG:45666	3-oxoacyl-[acyl-carrier-protein] synthase, mitochondrial (75702) PFAM: Beta-ketoacyl synthase, C-terminal domain(PF02801.19:Ketoacyl-synt_C)	NA	NA	NA	NA	NA	NA	nsd	nsd	UE in St	nsd	UE in St	18,42995817	22,66181178	0	29,76690639	0	0	2,446554112	0	0	0	0	0	0	0	0	0	0	0	0	0	0	0	0	0	0	0	1,757886792	0	14,40030277	0
MNG_thybas_CTG:45840	uncharacterized LOC105140217 (75702) PFAM: PB1 domain(PF00564.21:PB1)	NA	NA	NA	NA	NA	NA	nsd	nsd	UE in St	nsd	UE in St	0	3,559525844	1,933532578	0	0	0	200,1709857	383,5376586	274,2333615	205,0658659	158,6999551	179,0874089	171,7433188	221,5424808	331,0547586	114,73579	130,3184785	124,6999017	174,6243917	112,4750343	138,8154021	119,9965287	165,9212813	114,4492352	198,0555971	141,132437	218,6767496	104,192087	165,2090124	171,0283258
MNG_thybas_CTG:49206	S-adenosylmethionine carrier 1, chloroplastic/mitochondrial (75702)	GO:0006364; GO:0006810; GO:0009658; GO:0009902; GO:0010027; GO:0010207; GO:0015805; GO:0035304; GO:0042793; GO:0045893; GO:0055085; GO:1901962	rRNA processing; transport; chloroplast organization; chloroplast relocation; thylakoid membrane organization; photosystem II assembly; S-adenosyl-L-methionine transport; regulation of protein dephosphorylation; transcription from plastid promoter; positive regulation of transcription, DNA-templated; transmembrane transport; S-adenosyl-L-methionine transmembrane transport	GO:0000095	S-adenosyl-L-methionine transmembrane transporter activity	GO:0005739; GO:0009507; GO:0009941; GO:0016020; GO:0016021	mitochondrion; chloroplast; chloroplast envelope; membrane; integral component of membrane	nsd	nsd	UE in St	nsd	UE in St	0	0	0	0	0	6,376739589	0	0	0	10,14061974	16,82728082	0	0	0	0	0	5,526067147	10,39815733	0	23,23096379	7,869799996	0	0	0	15,40489477	0	0	2,092000543	31,21077061	0
MNG_thybas_CTG:49216	inositol phosphorylceramide glucuronosyltransferase 1 (2711)	NA	NA	NA	NA	NA	NA	nsd	nsd	UE in St	nsd	UE in St	0	0	0	0	0	0	0,580386924	2,143494334	0,639742996	0	1,131167211	3,926768323	2,957018675	1,338201181	1,332480413	0	0	0,372600638	0	0	0	4,124189358	0	0,780713215	0	0	0	0	0	0
MNG_thybas_CTG:50531	diacylglycerol kinase 5 (75702) PFAM: Diacylglycerol kinase accessory domain(PF00609.16:DAGK_acc)	GO:0007205; GO:0016310	protein kinase C-activating G-protein coupled receptor signaling pathway; phosphorylation	GO:0000166; GO:0004143; GO:0005524; GO:0016301; GO:0016740	nucleotide binding; diacylglycerol kinase activity; ATP binding; kinase activity; transferase activity	NA	NA	nsd	nsd	UE in St	nsd	UE in St	0	25,64065226	22,37944112	0	0	19,09237462	17,47411094	0	0	28,94583568	8,282761559	9,290376873	23,76204814	19,74548596	50,95405099	27,66014477	0	12,75507299	7,488197837	7,350276944	1,030943799	0,979692491	0	33,25506079	0	7,464987236	34,93936482	0	0	0
MNG_thybas_CTG:53535	uncharacterized LOC105123334 (75702)	GO:0008150; GO:0006396	biological_process; RNA processing	GO:0003674	molecular_function	GO:0005783; GO:0009506; GO:0016020; GO:0016021; GO:0005730	endoplasmic reticulum; plasmodesma; membrane; integral component of membrane; nucleolus	nsd	nsd	UE in St	nsd	UE in St	0	0	0,603230205	0	0	0	0	0	0	0	0,056090936	0	18,18199913	0	0	6,079920654	0	12,35647696	3,130820765	0	0	0	0	0	0	0	0	0	0	0
MNG_thybas_CTG:53641	uncharacterized LOC105129915 (75702)	NA	NA	NA	NA	NA	NA	nsd	nsd	UE in St	nsd	UE in St	0	0	0	0	0	0	0	0	0	0	0	0	60,48447291	0	40,28088288	21,27273387	0	74,97937946	0	4,720531843	0	0	19,38867673	8,056295945	0	0	0	9,51860247	0	0
MNG_thybas_CTG:53662	cysteine--tRNA ligase, cytoplasmic (71139) PFAM: tRNA synthetases class I (C) catalytic domain(PF01406.16:tRNA-synt_1e)	GO:0006418; GO:0006423	tRNA aminoacylation for protein translation; cysteinyl-tRNA aminoacylation	GO:0000166; GO:0004812; GO:0004817; GO:0005524	nucleotide binding; aminoacyl-tRNA ligase activity; cysteine-tRNA ligase activity; ATP binding	NA	NA	nsd	nsd	UE in St	nsd	UE in St	0	0	4,478285165	7,079768454	0	0	45,74341867	39,48042027	39,70169767	11,04200816	42,99370249	50,68208479	57,48672395	68,25761829	72,40698564	78,08155571	29,31578622	61,32313283	34,31016842	8,00074393	7,240215996	36,50144604	24,62198403	44,66676247	16,38053811	22,61018896	20,87627048	85,60466221	35,83169859	90,86686587
MNG_thybas_CTG:53778	uncharacterized LOC105134600 (75702)	NA	NA	NA	NA	NA	NA	nsd	nsd	UE in St	nsd	UE in St	0	25,64819363	11,90880292	0	0	3,292441212	6,143172368	0	6,237494207	0,935190487	24,01626912	8,531796629	0	3,565417133	0	2,956099352	8,137133874	33,11813109	1,188375565	11,96859255	8,105893995	0	27,71108904	4,327144523	42,75714126	26,86942295	7,752171569	12,45786323	40,79074326	19,50036159
MNG_thybas_CTG:53843	UNKNOWN ANNOTATION	NA	NA	NA	NA	NA	NA	nsd	nsd	UE in St	nsd	UE in St	0	15,83687346	0,882873347	3,201171102	0	0	0	3,547852691	2,530748027	0	0	2,070477843	0	0,935805022	0	0	0	0	0	0	0	0	0	0	5,134964924	5,66387499	9,826696355	1,401640364	8,470256357	3,442252708
MNG_thybas_CTG:53918	uncharacterized LOC102623869 (2711) PFAM: Arabidopsis phospholipase-like protein (PEARLI 4)(PF05278.9:PEARLI-4)	NA	NA	NA	NA	NA	NA	nsd	nsd	UE in St	nsd	UE in St	0	0	0	0	0	0	48,94001127	33,16608721	29,96443296	11,03074081	25,80183059	50,72670715	73,48557981	65,44084517	93,8998947	18,14192416	50,63259023	8,569814663	51,29582559	19,80207354	28,45719678	63,91703431	56,22171114	42,75650673	52,71041494	97,58856607	42,62602508	53,31463383	22,74918391	71,84841966
MNG_thybas_CTG:53968	branched-chain-amino-acid aminotransferase 2, chloroplastic-like (75702) PFAM: Amino-transferase class IV(PF01063.16:Aminotran_4)	GO:0008152; GO:0009081	metabolic process; branched-chain amino acid metabolic process	GO:0003824; GO:0004084; GO:0008483; GO:0016740; GO:0052654; GO:0052655; GO:0052656	catalytic activity; branched-chain-amino-acid transaminase activity; transaminase activity; transferase activity; L-leucine transaminase activity; L-valine transaminase activity; L-isoleucine transaminase activity	NA	NA	nsd	nsd	UE in St	nsd	UE in St	0	0	0	0	0	0	0	18,7212584	0	24,78818159	0	8,933397935	17,58733697	0	0	0	0	0	0	0	0	20,54193933	23,62256771	16,66905769	17,75842036	28,40999695	0	0	0	8,097899497
MNG_thybas_CTG:54011	Endoplasmic oxidoreductin-1 (981085) PFAM: Endoplasmic Reticulum Oxidoreductin 1 (ERO1)(PF04137.12:ERO1)	GO:0006457; GO:0055114	protein folding; oxidation-reduction process	GO:0003756; GO:0016671	protein disulfide isomerase activity; oxidoreductase activity, acting on a sulfur group of donors, disulfide as acceptor	GO:0005783	endoplasmic reticulum	nsd	nsd	UE in St	nsd	UE in St	0	0	5,800597734	0	0	14,24832318	5,357417763	0	2,822395569	1,126735527	0	0	0	0	0	7,575441366	0	0	0	0	0	0	0	0	0,855827487	0	0	0	0	0
MNG_thybas_CTG:58542	PFAM: TATA-binding protein interacting (TIP20)(PF08623.7:TIP120)	GO:0035195	gene silencing by miRNA	NA	NA	GO:0035068	micro-ribonucleoprotein complex	nsd	nsd	UE in St	nsd	UE in St	0	0	0	0	0	0	2,312618668	14,78271955	0	5,937896226	18,41652401	5,497475652	0	4,931692465	10,6598433	9,783780362	4,14455036	6,126247692	6,204370419	0	0	9,480895076	3,634241186	7,474913764	0	16,54984272	0	14,6440038	10,61166201	9,164997836
MNG_thybas_CTG:59927	linoleate 13S-lipoxygenase 3-1, chloroplastic-like (75702) PFAM: Lipoxygenase(PF00305.16:Lipoxygenase)	NA	NA	NA	NA	NA	NA	nsd	nsd	UE in St	nsd	UE in St	0	0	0	0	0	0	4,464514803	8,447268312	2,822395569	1,126735527	0	3,560864911	8,146056957	11,22966026	15,98976495	2,438956676	0	0	10,97696305	9,292385517	6,295839996	0	0	0,099665517	8,558274873	3,398324994	7,642986054	0	0	0
MNG_thybas_CTG:59961	UNKNOWN ANNOTATION	NA	NA	NA	NA	NA	NA	nsd	nsd	UE in St	nsd	UE in St	0	9,487041338	0	5,153752646	2,432506897	0	0	0	0	0	0	0	1,001965006	0	0	0	1,920308334	0	0,715888895	0	1,983189599	0	0	0	3,123770329	7,431003987	0	0	0	0
MNG_thybas_CTG:62119	PFAM: Prenyltransferase and squalene oxidase repeat(PF00432.18:Prenyltrans)	GO:0018344	protein geranylgeranylation	GO:0003824; GO:0004663; GO:0016740	catalytic activity; Rab geranylgeranyltransferase activity; transferase activity	NA	NA	nsd	nsd	UE in St	nsd	UE in St	0	0	3,147982792	0	0	0	0	3,716798057	0	0	0	18,74139427	3,022187131	0	0	0	0	0	0	0	0	0	0	0	0	0	0	0	0	0
MNG_thybas_CTG:62178	guanylate kinase 2 (75702)	NA	NA	NA	NA	NA	NA	nsd	nsd	UE in St	nsd	UE in St	2,500459221	1,364987665	2,528772979	0	0	0	0	0	0	0	0	0	0	0	0	0	0	0	0	0	0	0	0	0	0	0	0	0	0	0
MNG_thybas_CTG:63521	UNKNOWN ANNOTATION	NA	NA	NA	NA	NA	NA	nsd	nsd	UE in St	nsd	UE in St	0	4,728437932	0	9,47068463	0	17,74890722	0	0	0	0	0	0	0	0	0	5,080577374	0	0	0	0	0	0	0	0	0	0	0	0	0	0
MNG_thybas_CTG:63770	uncharacterized LOC105135767 (75702)	GO:0035195	gene silencing by miRNA	NA	NA	GO:0035068	micro-ribonucleoprotein complex	nsd	nsd	UE in St	nsd	UE in St	12,09138148	0	0	22,58087499	11,86651513	0	27,08174679	5,881410562	16,3040384	0	24,66131489	1,329746546	13,16402804	10,85533825	6,475854807	10,97879925	17,73867554	23,65580792	0	9,905682961	1,880882199	0,316029836	17,22630322	4,401893661	25,63203324	29,76932695	28,6830348	16,11886418	16,89716442	28,31252853
MNG_thybas_CTG:64258	uncharacterized LOC102620652 (2711) PFAM: Protein of unknown function (DUF3537)(PF12056.5:DUF3537)	NA	NA	NA	NA	NA	NA	nsd	nsd	UE in St	nsd	UE in St	13,90115441	14,05711054	16,49495044	6,296079263	0	0	0	0	0	3,188661541	0	0	3,201400384	8,18829394	0	0	0	0	0	0	0	0	1,853463005	0	5,434504544	0	6,31092277	0	4,664276274	0
MNG_thybas_CTG:64773	ankyrin repeat-containing protein At5g02620-like (75702) PFAM: Ankyrin repeats (3 copies)(PF12796.4:Ank_2)	NA	NA	NA	NA	GO:0016020; GO:0016021	membrane; integral component of membrane	nsd	nsd	UE in St	nsd	UE in St	0	0	0	0	0	0	0	34,48597288	0	3,76329666	0	30,7358866	1,58033505	26,57686262	18,92122186	45,33384515	0	0	5,736656341	19,49542481	0	13,33645907	0	16,10428643	34,16463329	49,68351141	19,21665065	28,5348874	53,40509638	42,28807452
MNG_thybas_CTG:65671	uncharacterized LOC105108231 (75702)	NA	NA	NA	NA	NA	NA	nsd	nsd	UE in St	nsd	UE in St	17,74801475	12,9937776	12,22440018	0	0	6,414583741	0	0	0	24,78818159	21,50152549	0	0	0	0	0	15,19668465	14,73072288	0	26,01867945	16,52657999	0	0	0	9,41410236	0	0	1,046000271	24,27504381	0
MNG_thybas_CTG:65802	alpha-N-acetylglucosaminidase (75702) PFAM: Alpha-N-acetylglucosaminidase (NAGLU) tim-barrel domain(PF05089.9:NAGLU)	NA	NA	NA	NA	NA	NA	nsd	nsd	UE in St	nsd	UE in St	1,049143729	0	0	16,94893911	0	0	33,9303125	0	0,940798523	0	0	0	0	0	0	0	0	0	0	0	0	0	0	0	0	0	0	0	0	0
MNG_thybas_CTG:66404	protein ROS1 (75702) PFAM: RRM in Demeter(PF15628.3:RRM_DME)	GO:0006281	DNA repair	GO:0003824; GO:0051539	catalytic activity; 4 iron, 4 sulfur cluster binding	NA	NA	nsd	nsd	UE in St	nsd	UE in St	0	6,907893375	22,5352423	0	3,912603686	0	1,250064145	13,9485518	0	30,33172038	0,037393957	0	4,268533845	0	0	7,610383439	0	0,502577604	2,820602244	0	10,18352119	0	38,85003827	5,340410611	0	17,29747422	0	9,17342238	0	0
MNG_thybas_CTG:66471	2-methyl-6-phytyl-1,4-hydroquinone methyltransferase, chloroplastic-like (75702) PFAM: Methyltransferase domain(PF08241.9:Methyltransf_11)	GO:0008152; GO:0032259	metabolic process; methylation	GO:0008168	methyltransferase activity	GO:0016020; GO:0016021	membrane; integral component of membrane	nsd	nsd	UE in St	nsd	UE in St	0	0	6,30795029	11,07791161	0	0	1,419715707	0	15,84304713	0	0	3,873221482	9,775268348	5,764558934	0,013324804	7,030345032	9,13182596	0	3,192864469	0,752683227	0	7,711127995	3,870466863	0	116,2042562	126,7008835	81,60525395	82,91644151	195,786898	154,0322031
MNG_thybas_CTG:66478	formin-like protein 20 (75702) PFAM: C2 domain of PTEN tumour-suppressor protein(PF10409.6:PTEN_C2)	NA	NA	GO:0043022	ribosome binding	NA	NA	nsd	nsd	UE in St	nsd	UE in St	12,6509248	9,569996389	13,78640687	0	0	0	8,420074918	6,662782881	0	0	0	41,09720029	4,349994415	16,32043958	6,702376477	10,2799578	5,871446344	4,592519486	8,867477107	3,707661821	6,272230596	25,39299731	0	12,22563673	0	8,880955984	33,11596672	70,07155818	0	0
MNG_thybas_CTG:66669	uncharacterized LOC105141627 (75702)	NA	NA	NA	NA	GO:0016020; GO:0016021	membrane; integral component of membrane	nsd	nsd	UE in St	nsd	UE in St	2,430516305	12,85049161	8,093671493	0	8,558820562	0	0	0	2,954107362	0	0	0	0	0	1,665600516	0	0	0	0	0	1,731355999	0	0	0	0	0	5,95061057	0	0	0
MNG_thybas_CTG:66749	mannosyl-oligosaccharide 1,2-alpha-mannosidase MNS1-like (75702) PFAM: Glycosyl hydrolase family 47(PF01532.17:Glyco_hydro_47)	GO:0008152	metabolic process	GO:0004571; GO:0005509; GO:0016787; GO:0016798	mannosyl-oligosaccharide 1,2-alpha-mannosidase activity; calcium ion binding; hydrolase activity; hydrolase activity, acting on glycosyl bonds	GO:0016020	membrane	nsd	nsd	UE in St	nsd	UE in St	0	0	1,22643492	0	0	0	0,366090214	65,83589741	41,99724606	49,95945326	51,00535786	35,46585754	17,3348092	27,33486468	9,26073887	19,19018634	10,49952758	9,107052792	27,80989726	47,47479761	36,47652298	42,53761591	20,93322923	53,18816416	97,70982422	89,02478709	106,4667957	57,86473501	46,96354011	63,20836536
MNG_thybas_CTG:66750	mannosyl-oligosaccharide 1,2-alpha-mannosidase MNS1-like (75702) PFAM: Glycosyl hydrolase family 47(PF01532.17:Glyco_hydro_47)	GO:0008152	metabolic process	GO:0004571; GO:0005509; GO:0016787; GO:0016798	mannosyl-oligosaccharide 1,2-alpha-mannosidase activity; calcium ion binding; hydrolase activity; hydrolase activity, acting on glycosyl bonds	GO:0016020	membrane	nsd	nsd	UE in St	nsd	UE in St	0	0	7,498431092	0	16,6929177	0	32,11771949	33,52509611	0	62,08312753	21,67914679	0	2,932580505	0	0	7,337835272	29,61971991	38,07458608	11,47331268	0	27,51282078	0	36,37875427	0	88,52679528	0	0	30,0515878	99,96116254	14,37140506
MNG_thybas_CTG:67422	squalene synthase-like (102107) PFAM: Squalene/phytoene synthase(PF00494.16:SQS_PSY)	GO:0008610; GO:0009058	lipid biosynthetic process; biosynthetic process	GO:0004310; GO:0016740; GO:0016765	farnesyl-diphosphate farnesyltransferase activity; transferase activity; transferase activity, transferring alkyl or aryl (other than methyl) groups	GO:0016020; GO:0016021	membrane; integral component of membrane	nsd	nsd	UE in St	nsd	UE in St	0	0	1,174501194	0	0	0	0	0	0	0	0	0	3,730894086	0	0,786163444	0	0	0	0	0	0	0	0	0	0	0	0	0	4,560240372	4,096280723
MNG_thybas_CTG:67514	serine/threonine-protein kinase STN7, chloroplastic (75702)	GO:0006468	protein phosphorylation	GO:0000166; GO:0004672; GO:0004674; GO:0005524	nucleotide binding; protein kinase activity; protein serine/threonine kinase activity; ATP binding	NA	NA	nsd	nsd	UE in St	nsd	UE in St	0	8,318129249	6,70344559	10,55987978	0	0	0	0	1,467645696	0	0	0	0	0	2,371815135	1,397682909	3,232749281	0	2,257436314	0	0	0	0	0,016610919	0	0	0	3,859741001	0	0
MNG_thybas_CTG:67629	DNA polymerase I A, chloroplastic/mitochondrial-like (75702) PFAM: DNA polymerase family A(PF00476.17:DNA_pol_A)	GO:0006139; GO:0006260; GO:0006261; GO:0071897; GO:0090305	nucleobase-containing compound metabolic process; DNA replication; DNA-dependent DNA replication; DNA biosynthetic process; nucleic acid phosphodiester bond hydrolysis	GO:0003676; GO:0003677; GO:0003887; GO:0008408	nucleic acid binding; DNA binding; DNA-directed DNA polymerase activity; 3'-5' exonuclease activity	NA	NA	nsd	nsd	UE in St	nsd	UE in St	74,78646214	0	0	0	85,96144742	99,3787428	92,70118536	106,1293673	122,7365753	98,99498339	66,43036528	65,81799178	103,6830129	126,717358	145,4002627	63,46878089	96,38842621	62,96950774	84,59897696	72,87088722	78,50125496	62,06825977	73,5752128	60,2145831	153,9548067	139,637174	149,0491466	99,30726577	114,292108	134,893278
MNG_thybas_CTG:67935	peptidase: hypothetical protein (MER584397:M01.UPW) PFAM: Ubiquitin carboxyl-terminal hydrolase(PF00443.26:UCH)	GO:0006511; GO:0016579	ubiquitin-dependent protein catabolic process; protein deubiquitination	GO:0004843; GO:0036459	thiol-dependent ubiquitin-specific protease activity; thiol-dependent ubiquitinyl hydrolase activity	NA	NA	nsd	nsd	UE in St	nsd	UE in St	2,937602441	0	0	0	0	15,08089452	29,66223635	42,7115004	18,41142709	11,78565361	35,32794123	10,06680606	38,18871501	28,94444932	27,22257484	7,882931606	34,56555	0	17,02383791	24,0579861	24,73478139	1,943583491	20,89688682	11,19575973	65,34242865	12,94761823	31,28165006	6,411981664	53,92527589	0
MNG_thybas_CTG:68635	uncharacterized protein At1g10890-like (3750) PFAM: Arginine and glutamate-rich 1(PF15346.3:ARGLU)	NA	NA	NA	NA	NA	NA	nsd	nsd	UE in St	nsd	UE in St	3,182402644	6,787231482	0	7,690780366	0	0	0	0	0	0	0	0	0	0	0	0	0	0	0	0	0	0	0	0	0	0	0	0	0	0
MNG_thybas_CTG:68653	transcription factor bHLH106-like (75702)	NA	NA	GO:0003677; GO:0046983	DNA binding; protein dimerization activity	NA	NA	nsd	nsd	UE in St	nsd	UE in St	11,16463785	16,98316144	1,450149433	10,28093956	0	4,5602203	0	0	0	0	0	0	0	0	0	0	0	0	0	0	0	0	0	0	0	0	0	0	0	0
MNG_thybas_CTG:68986	hypothetical protein (3760) PFAM: MULE transposase domain(PF10551.6:MULE)	GO:0006355	regulation of transcription, DNA-templated	GO:0008270	zinc ion binding	NA	NA	nsd	nsd	UE in St	nsd	UE in St	11,89903846	6,251794331	5,04156635	33,5392408	0	6,811947336	0	5,870851477	38,30931585	14,56869036	0	5,809832223	5,962913693	0	11,13953625	12,4463663	0	0	0	0	9,624765395	0	0	68,98514858	0	9,175477483	14,60902191	0	0	28,16623279
MNG_thybas_CTG:73394	PFAM: Cell division protein 48 (CDC48), N-terminal domain(PF02359.15:CDC48_N)	GO:0008152	metabolic process	GO:0000166; GO:0005524; GO:0016787	nucleotide binding; ATP binding; hydrolase activity	NA	NA	nsd	nsd	UE in St	nsd	UE in St	0	0	0	4,39662919	0	0	106,2554523	171,0571833	119,4814124	215,2064856	196,3182762	177,5970219	118,9324316	140,3707533	110,5958743	148,1543883	140,9147122	116,1127568	76,83874134	131,9518743	114,8990799	104,2898458	78,13618549	91,36005711	337,19603	265,0693495	302,4438767	222,7980578	294,7683891	267,6351481
MNG_thybas_CTG:73962	flap endonuclease GEN-like 2 (75702)	NA	NA	NA	NA	NA	NA	nsd	nsd	UE in St	nsd	UE in St	0	0	0	0	0	0	0,482167599	0	4,064249619	7,087166464	0	0	0	0	2,22524229	0	5,235948622	0,051990787	3,016278542	0	0	0	2,126031094	0	0	0	0	0	5,739313929	0
MNG_thybas_CTG:74460	metal transporter Nramp2-like (75702) PFAM: Natural resistance-associated macrophage protein(PF01566.15:Nramp)	GO:0006810	transport	GO:0005215	transporter activity	GO:0016020; GO:0016021	membrane; integral component of membrane	nsd	nsd	UE in St	nsd	UE in St	0	11,84748962	21,13303169	0	0	26,60443876	0	0	0	0	0	2,070477843	0	0	0	0	2,514360552	0	0	0	0	0	0	0	0	0	0	5,271841368	0	0
MNG_thybas_CTG:74984	nuclear pore complex protein NUP88-like (75702) PFAM: Nuclear pore component(PF10168.6:Nup88)	GO:0000226; GO:0000911; GO:0006611; GO:0009627; GO:0045087	microtubule cytoskeleton organization; cytokinesis by cell plate formation; protein export from nucleus; systemic acquired resistance; innate immune response	NA	NA	GO:0005635; GO:0005643	nuclear envelope; nuclear pore	nsd	nsd	UE in St	nsd	UE in St	0	0	8,91662131	10,49346544	0	0	0	0	0	0	0	0	0	0	0	0	0	0	0	0	0	0	0	0	0	0	0	0	0	0
MNG_thybas_CTG:74999	histidine protein methyltransferase 1 homolog (75702)	NA	NA	NA	NA	NA	NA	nsd	nsd	UE in St	nsd	UE in St	0	0	0	0	0	0	4,464514803	14,78271955	11,28958228	1,126735527	1,869697869	2,7576623	2,443817087	7,486440174	37,30945156	0	12,43365108	0	1,951990386	11,15086262	3,147919998	1,580149179	0	0	9,41410236	4,531099992	9,826696355	0	0	3,442252708
MNG_thybas_CTG:75129	protein LONGIFOLIA 1 (2711) PFAM: Domain of unknown function (DUF4378)(PF14309.3:DUF4378)	NA	NA	NA	NA	NA	NA	nsd	nsd	UE in St	nsd	UE in St	25,78270714	67,46508093	0	0	0	30,61591886	5,589572533	0	0	0,856319	7,207685284	1,106634709	2,052806353	3,02265022	0	0,237606095	4,14455036	2,11429199	4,806000778	0,882776624	0,5272766	0	0	2,940132747	4,02238919	4,701016241	0,786135708	5,522881433	8,114800359	7,547139063
MNG_thybas_CTG:76256	UNKNOWN ANNOTATION	NA	NA	NA	NA	NA	NA	nsd	nsd	UE in St	nsd	UE in St	10,88486619	43,61173295	42,43384926	50,18267396	0	0	0	0	0	0	0	0	0	0	0	0	0	0	0	0	0	3,0812909	0	2,53316522	0	0	8,068809562	2,207060573	0	0
MNG_thybas_CTG:76688	PFAM: Auxin response factor(PF06507.10:Auxin_resp)	GO:0006351; GO:0006355; GO:0009725; GO:0009734; GO:0007389; GO:0009616; GO:0009733; GO:0009850; GO:0009855; GO:0009887; GO:0010050; GO:0010051; GO:0010158; GO:0048438; GO:0048439; GO:0048519	transcription, DNA-templated; regulation of transcription, DNA-templated; response to hormone; auxin-activated signaling pathway; pattern specification process; virus induced gene silencing; response to auxin; auxin metabolic process; determination of bilateral symmetry; organ morphogenesis; vegetative phase change; xylem and phloem pattern formation; abaxial cell fate specification; floral whorl…	GO:0003677; GO:0003700	DNA binding; transcription factor activity, sequence-specific DNA binding	GO:0005634	nucleus	nsd	nsd	UE in St	nsd	UE in St	8,978921747	0	0	0	32,43342529	33,92728215	10,90234515	0	0	12,68704203	8,890413366	0	0	0	0	2,851273134	0	0	0	4,943549095	13,44161839	0	0	0	18,08363481	5,64121949	1,484923005	0	8,678328161	0
MNG_thybas_CTG:77182	Putative dihydrodipicolinate reductase 3 (981085)	GO:0009089; GO:0055114	lysine biosynthetic process via diaminopimelate; oxidation-reduction process	GO:0008839	4-hydroxy-tetrahydrodipicolinate reductase	NA	NA	nsd	nsd	UE in St	nsd	UE in St	0	0	0	0	0	0	0	0	0	0	5,898896776	0	0	0	0	0	0	0	0	0	0	0	0	0	0	0	0	0	0	0
[truncated: 114,733 more rows]
